# Supplementary material for: Longitudinal associations of physical activity with plasma metabolites among colorectal cancer survivors up to 2 years after treatment
Source: Sci Rep. 2021 Jul 2;11:13738. doi: 10.1038/s41598-021-92279-9 (PMC8253824; doi:10.1038/s41598-021-92279-9)
Supplement: Supplementary file 1 — Supplementary Information 1. [file 41598_2021_92279_MOESM1_ESM.xlsx]

## Sheet: Title page
Longitudinal associations of physical activity with plasma metabolites among colorectal cancer survivors up to two years after treatment
Eline H. van Roekel1*, Martijn J.L. Bours1, Linda van Delden2, Stéphanie O. Breukink3, Michèl Aquarius4, Eric T.P. Keulen5, Audrey Gicquiau6, Vivian Viallon7, Sabina Rinaldi6, Paolo Vineis8,9, Ilja C.W. Arts10,11, Marc J. Gunter12, Michael F. Leitzmann13, Augustin Scalbert6, Matty P. Weijenberg1
Supplementary tables

## Sheet: Supplementary Table 1
Supplementary Table 1. Measurement information of metabolites included in the BIOCRATES AbsoluteIDQTM p180 kit in the analysis of post-treatment samples and in the analysis of samples collected at diagnosis, and whether metabolites were included in the current analysis.
			Post-treatment samples																	Samples at diagnosis
Metabolite class	Biochemical name	Abbreviation	Detected	Perc. missing	Perc. <LOD or <LOQ	Perc. above quantification	Total perc. missing	Included for analysis	BIOCRATES QC1a - Interbatch CV (%)	BIOCRATES QC2a - Interbatch CV (%)	BIOCRATES QC3a - Interbatch CV (%)	IARC QC1b - Interbatch CV (%)	IARC QC1b - Intrabatch CV (%)	IARC QC2b - Interbatch CV (%)	IARC QC2b - Intrabatch CV (%)	EnCoRe QCsc - mean CV (%)	EnCoRe QCsc - median CV (%)	EnCoRe QCsc - p5 CV (%)	EnCoRe QCsc - p95 CV (%)	Detected	Perc. missing	Perc. <LOD or <LOQ	Perc. above quantification	Total perc. missing	Included for analysis	BIOCRATES QC1a - Interbatch CV (%)	BIOCRATES QC2a - Interbatch CV (%)	BIOCRATES QC3a - Interbatch CV (%)	IARC QC1b - Interbatch CV (%)	IARC QC1b - Intrabatch CV (%)	IARC QC2b - Interbatch CV (%)	IARC QC2b - Intrabatch CV (%)	EnCoRe QCsc - mean CV (%)	EnCoRe QCsc - median CV (%)	EnCoRe QCsc - p5 CV (%)	EnCoRe QCsc - p95 CV (%)
Acylcarnitines	Carnitine	C0	Yes	0	0	0	0	1	3.86487	4.912	7.27828	4.33291	3.84065	5.32091	3.12097	5.67006	3.80296	0.532988	14.3854	Yes	0	0	0	0	1	3.90282	5.09296	4.05219	3.79123	3.95147	4.62765	5.27453	3.00252	1.81943	0.630988	8.15209
Acylcarnitines	Decanoylcarnitine	C10	Yes	0	22.9985	0	22.9985	0	6.25978	3.93292	5.90788	NA	NA	NA	NA	6.25334	3.6322	0.387236	17.1658	Yes	0	53.3632	0	22.9985	0	7.2905	4.07496	3.76754	NA	NA	NA	NA	2.78413	1.93323	0.618956	6.41416
Acylcarnitines	Decenoylcarnitine	C10:1	Yes	0	8.4425	0	8.4425	1	8.36674	4.78047	NA	NA	NA	NA	NA	6.61096	4.93852	0	22.0339	Yes	0	19.7309	0	8.4425	1	8.39586	7.94751	8.41152	NA	NA	NA	NA	4.11368	3.77945	0.806028	8.39392
Acylcarnitines	Decadienylcarnitine	C10:2	No	NA	NA	NA	NA	0	NA	NA	NA	NA	NA	NA	NA	NA	NA	NA	NA	No	NA	NA	NA	NA	0	NA	NA	NA	NA	NA	NA	NA	NA	NA	NA	NA
Acylcarnitines	Dodecanoylcarnitine	C12	Yes	0	44.687	0	44.687	0	4.73451	4.81661	6.79924	NA	NA	NA	NA	7.1098	7.49583	0.856058	14.7737	Yes	0	64.574	0	44.687	0	5.0181	4.37927	4.49901	NA	NA	NA	NA	4.56782	4.58889	1.6837	8.27834
Acylcarnitines	Dodecanedioylcarnitine	C12-DC	No	NA	NA	NA	NA	0	NA	NA	NA	NA	NA	NA	NA	NA	NA	NA	NA	No	NA	NA	NA	NA	0	NA	NA	NA	NA	NA	NA	NA	NA	NA	NA	NA
Acylcarnitines	Dodecenoylcarnitine	C12:1	Yes	0	2.47453	0	2.47453	1	9.21581	8.22776	11.317	NA	NA	6.3476	NA	6.50912	5.11262	1.12703	15.9594	Yes	0	1.79372	0	2.47453	1	10.3885	7.20247	9.01768	NA	NA	NA	NA	3.4402	3.04373	0.448981	7.22415
Acylcarnitines	Tetradecanoylcarnitine	C14	Yes	0	74.0902	0	74.0902	0	5.64508	4.45846	6.53314	NA	NA	NA	NA	4.93235	4.04061	0.509627	11.7928	Yes	0	68.6099	0	74.0902	0	5.18006	5.64704	4.77325	NA	NA	NA	NA	6.60853	8.57099	1.41176	11.479
Acylcarnitines	Tetradecenoylcarnitine	C14:1	Yes	0	0	0	0	1	4.47282	9.2521	7.22012	5.30303	3.11007	5.31386	7.67803	8.63818	5.43928	1.33145	26.4996	Yes	0	0	0	0	1	7.67106	9.50198	8.06304	5.31229	6.89976	13.3997	8.00002	5.53331	3.91548	1.23463	13.6595
Acylcarnitines	Hydroxytetradecenoyl-carnitine	C14:1-OH	No	NA	NA	NA	NA	0	NA	NA	NA	NA	NA	NA	NA	NA	NA	NA	NA	No	NA	NA	NA	NA	0	NA	NA	NA	NA	NA	NA	NA	NA	NA	NA	NA
Acylcarnitines	Tetradecadienylcarnitine	C14:2	Yes	0	12.5182	0	12.5182	1	12.2716	9.45579	8.77707	NA	NA	NA	NA	8.90528	7.07107	1.56583	22.7626	Yes	0	40.8072	0	12.5182	0	9.25541	8.01278	8.66177	10.272	NA	NA	NA	6.61162	5.70124	1.90649	13.5045
Acylcarnitines	Hydroxytetradecadienyl-carnitine	C14:2-OH	No	NA	NA	NA	NA	0	NA	NA	NA	NA	NA	NA	NA	NA	NA	NA	NA	No	NA	NA	NA	NA	0	NA	NA	NA	NA	NA	NA	NA	NA	NA	NA	NA
Acylcarnitines	Hexadecanoylcarnitine	C16	Yes	0	0	0	0	1	5.18672	5.30383	7.08357	5.90687	4.08256	4.1253	5.47582	6.86005	5.25318	0.991237	17.0905	Yes	0	0	0	0	1	4.09714	4.67522	3.87829	4.93097	6.65748	7.36779	5.85866	4.00843	2.81618	0.694544	10.2712
Acylcarnitines	Hydroxyhexadecanoylcarnitine	C16-OH	No	NA	NA	NA	NA	0	NA	NA	NA	NA	NA	NA	NA	NA	NA	NA	NA	No	NA	NA	NA	NA	0	NA	NA	NA	NA	NA	NA	NA	NA	NA	NA	NA
Acylcarnitines	Hexadecenoylcarnitine	C16:1	Yes	0	73.2169	0	73.2169	0	NA	NA	NA	NA	NA	NA	NA	6.42919	4.66224	0	19.3057	Yes	0	86.0987	0	73.2169	0	NA	NA	NA	NA	NA	NA	NA	7.09052	7.09052	6.62902	7.55202
Acylcarnitines	Hydroxyhexadecenoylcarnitine	C16:1-OH	No	NA	NA	NA	NA	0	NA	NA	5.80797	NA	NA	NA	NA	NA	NA	NA	NA	No	NA	NA	NA	NA	0	NA	NA	NA	NA	NA	NA	NA	NA	NA	NA	NA
Acylcarnitines	Hexadecadienylcarnitine	C16:2	No	NA	NA	NA	NA	0	NA	NA	NA	NA	NA	NA	NA	NA	NA	NA	NA	No	NA	NA	NA	NA	0	NA	NA	NA	NA	NA	NA	NA	NA	NA	NA	NA
Acylcarnitines	Hydroxyhexadecadienyl-carnitine	C16:2-OH	No	NA	NA	NA	NA	0	NA	NA	NA	NA	NA	NA	NA	NA	NA	NA	NA	No	NA	NA	NA	NA	0	NA	NA	NA	NA	NA	NA	NA	NA	NA	NA	NA
Acylcarnitines	Octadecanoylcarnitine	C18	Yes	0	0	0	0	1	4.77832	5.50327	6.57958	5.20028	3.82058	4.4374	7.42793	9.81633	9.42809	1.29675	20.4345	Yes	0	0	0	0	1	4.5139	5.28547	4.07207	7.09755	6.98346	4.84868	5.52504	6.16038	6.93574	0.700736	11.6789
Acylcarnitines	Octadecenoylcarnitine	C18:1	Yes	0	0	0	0	1	6.1083	6.59457	9.85074	5.87837	3.78241	4.79983	5.47472	6.78681	5.91793	0.400249	16.4431	Yes	0	0	0	0	1	5.74786	6.32482	5.60491	4.47502	6.32645	6.56557	5.40512	4.8896	2.51785	0.809151	12.8201
Acylcarnitines	Hydroxyoctadecenoylcarnitine	C18:1-OH	No	NA	NA	NA	NA	0	NA	NA	NA	NA	NA	NA	NA	NA	NA	NA	NA	No	NA	NA	NA	NA	0	NA	NA	NA	NA	NA	NA	NA	NA	NA	NA	NA
Acylcarnitines	Octadecadienylcarnitine	C18:2	Yes	0	1.60116	0	1.60116	1	8.84765	8.44215	6.22014	4.24922	4.74292	7.83446	7.18496	6.89006	4.86239	0	19.5502	Yes	0	0	0	1.60116	1	8.80045	7.70276	7.71199	6.12094	6.7545	5.9682	6.21798	5.69561	5.00063	1.19664	12.5842
Acylcarnitines	Acetylcarnitine	C2	Yes	0	0	0	0	1	3.91892	4.97451	6.04406	4.30192	3.64909	6.06691	3.06484	6.01645	4.50273	1.08937	13.7584	Yes	0	0	0	0	1	4.32411	3.85062	3.54267	3.13946	4.331	3.87253	4.88628	2.96499	1.74371	0.222519	8.05378
Acylcarnitines	Propionylcarnitine	C3	Yes	0	0	0	0	1	4.65014	5.9876	7.445	4.47707	3.5985	5.4946	3.87663	6.57257	5.55635	0.443287	17.7098	Yes	0	0	0	0	1	4.18532	4.86467	4.67528	4.32409	4.36946	4.66542	5.15959	3.96571	2.70016	0.345465	10.3784
Acylcarnitines	Hydroxybutyrylcarnitine	C3-DC (C4-OH)	Yes	0	56.7686	0	56.7686	0	NA	NA	NA	NA	NA	NA	NA	6.44951	4.15546	2.08444	12.6269	Yes	0	69.5067	0	56.7686	0	9.181	NA	NA	NA	NA	NA	NA	7.19351	7.19351	4.5763	9.81072
Acylcarnitines	Hydroxyvalerylcarnitine	C5-OH (C3-DC-M)	No	NA	NA	NA	NA	0	NA	NA	NA	NA	NA	NA	NA	NA	NA	NA	NA	No	NA	NA	NA	NA	0	NA	NA	NA	NA	NA	NA	NA	NA	NA	NA	NA
Acylcarnitines	Hydroxypropionaylcarnitine	C3-OH	No	NA	NA	NA	NA	0	NA	NA	NA	NA	NA	NA	NA	NA	NA	NA	NA	No	NA	NA	NA	NA	0	NA	NA	NA	NA	NA	NA	NA	NA	NA	NA	NA
Acylcarnitines	Propenoylcarnitine	C3:1	No	NA	NA	NA	NA	0	NA	NA	NA	NA	NA	NA	NA	NA	NA	NA	NA	No	NA	NA	NA	NA	0	NA	NA	NA	NA	NA	NA	NA	NA	NA	NA	NA
Acylcarnitines	Butyrylcarnitine	C4	Yes	0	0	0	0	1	5.01502	5.43506	6.74015	6.51287	3.84869	6.22823	4.27922	5.13778	4.22515	0.627674	13.8109	Yes	0	0	0	0	1	4.86548	5.73787	5.30524	5.74697	5.33935	6.03875	5.00878	4.6992	3.865	1.70965	11.2084
Acylcarnitines	Butenylcarnitine	C4:1	No	NA	NA	NA	NA	0	NA	4.36713	18.8305	NA	NA	NA	NA	NA	NA	NA	NA	No	NA	NA	NA	NA	0	NA	NA	NA	NA	NA	NA	NA	NA	NA	NA	NA
Acylcarnitines	Hexanoylcarnitine	C6 (C4:1-DC)	No	NA	NA	NA	NA	0	7.30847	7.68123	5.99849	NA	NA	NA	NA	NA	NA	NA	NA	No	NA	NA	NA	NA	0	NA	NA	NA	NA	NA	NA	NA	NA	NA	NA	NA
Acylcarnitines	Valerylcarnitine	C5	Yes	0	1.4556	0	1.4556	1	4.2313	6.92265	5.82078	8.0459	5.55154	6.94181	3.89741	8.00852	6.18289	0.457018	22.0544	Yes	0	3.13901	0	1.4556	1	4.32396	4.46341	3.71647	6.79987	NA	5.3608	5.88752	4.32985	4.24729	0.940358	7.95095
Acylcarnitines	Glutarylcarnitine	C5-DC (C6-OH)	No	NA	NA	NA	NA	0	NA	NA	NA	NA	NA	NA	NA	NA	NA	NA	NA	No	NA	NA	NA	NA	0	NA	NA	NA	NA	NA	NA	NA	NA	NA	NA	NA
Acylcarnitines	Methylglutarylcarnitine	C5-M-DC	No	NA	NA	NA	NA	0	NA	NA	NA	NA	NA	NA	NA	NA	NA	NA	NA	No	NA	NA	NA	NA	0	NA	NA	NA	NA	NA	NA	NA	NA	NA	NA	NA
Acylcarnitines	Tiglylcarnitine	C5:1	No	NA	NA	NA	NA	0	NA	NA	NA	NA	NA	NA	NA	NA	NA	NA	NA	No	NA	NA	NA	NA	0	NA	NA	NA	NA	NA	NA	NA	NA	NA	NA	NA
Acylcarnitines	Glutaconylcarnitine	C5:1-DC	No	NA	NA	NA	NA	0	NA	NA	NA	NA	NA	NA	NA	NA	NA	NA	NA	No	NA	NA	NA	NA	0	NA	NA	NA	NA	NA	NA	NA	NA	NA	NA	NA
Acylcarnitines	Hexenoylcarnitine	C6:1	No	NA	NA	NA	NA	0	NA	NA	NA	NA	NA	NA	NA	NA	NA	NA	NA	No	NA	NA	NA	NA	0	NA	NA	NA	NA	NA	NA	NA	NA	NA	NA	NA
Acylcarnitines	Pimelylcarnitine	C7-DC	Yes	0	84.425	0	84.425	0	NA	NA	NA	NA	NA	NA	NA	6.88573	7.34656	3.66197	8.82774	Yes	0	91.9283	0	84.425	0	NA	NA	NA	NA	NA	NA	NA	NA	NA	NA	NA
Acylcarnitines	Octanoylcarnitine	C8	Yes	0	65.9389	0	65.9389	0	5.5982	4.35819	6.20572	NA	NA	NA	NA	5.47053	3.20804	1.23902	16.6811	Yes	0	85.6502	0	65.9389	0	5.20923	5.24856	5.18722	NA	NA	NA	NA	3.0214	3.58378	0.949961	4.24305
Acylcarnitines	Nonaylcarnitine	C9	No	NA	NA	NA	NA	0	NA	NA	NA	NA	NA	NA	NA	NA	NA	NA	NA	Yes	0	86.5471	0	NA	0	NA	NA	NA	NA	NA	NA	NA	11.3137	11.3137	11.3137	11.3137
Amino acids	Alanine	Ala	Yes	0	0	0	0	1	3.71624	4.07153	5.47773	5.23998	4.85872	3.912	5.37018	5.72227	4.58685	0.489752	12.2505	Yes	0	0	0	0	1	5.33701	4.53393	3.66564	5.57713	3.46444	4.07483	3.89499	2.73203	2.10779	0.674092	7.02015
Amino acids	Arginine	Arg	Yes	0	0	0	0	1	4.08116	7.25435	6.79479	5.98101	5.96688	6.22522	4.8552	7.37808	5.05139	2.25033	17.6622	Yes	0	0	0	0	1	6.20091	7.15344	7.70881	6.39114	4.82055	6.34008	6.00831	3.44637	3.16042	0	6.62006
Amino acids	Asparagine	Asn	Yes	0	0	0	0	1	5.80385	5.67752	5.12105	3.84114	3.37922	6.22554	3.74131	6.47008	5.05364	0.746894	17.706	Yes	0	0	0	0	1	6.40762	6.84548	5.30181	5.04637	5.00132	4.58337	4.41642	5.37935	4.87209	1.23592	11.1531
Amino acids	Aspartate	Asp	Yes	0	7.13246	0	7.13246	1	11.5509	6.22496	12.4169	16.2195	3.82985	9.49276	4.90989	13.5531	7.57614	1.28777	34.9146	Yes	0	5.38117	0	7.13246	1	21.306	12.1325	12.2714	22.4011	10.1794	18.5611	8.04273	12.1032	9.82039	1.5633	27.1291
Amino acids	Citrulline	Cit	Yes	0	0	0	0	1	11.9755	10.3102	10.8636	6.97969	6.01279	5.59839	9.0504	9.37015	8.03244	1.11327	24.8357	Yes	0	0	0	0	1	8.73298	9.41868	7.85267	8.23721	5.33354	6.75675	6.24769	7.62517	6.48637	1.75362	17.655
Amino acids	Glutamine	Gln	Yes	0	0	0	0	1	6.39891	9.69788	13.3645	9.42353	6.82628	9.1592	4.48756	7.81478	7.69138	0.449645	17.3511	Yes	0	0	0	0	1	7.89491	6.8157	7.29661	6.49648	4.38898	7.03475	4.8375	3.10349	2.35792	0.134331	9.26863
Amino acids	Glutamate	Glu	Yes	0	0	0	0	1	13.4301	7.31526	16.0246	6.09254	6.27329	11.6035	5.11243	10.293	8.78536	0.433723	27.9307	Yes	0	0	0	0	1	8.81417	6.22334	9.95513	7.55365	4.85117	7.44154	7.24232	13.8756	7.90507	1.16601	38.0872
Amino acids	Glycine	Gly	Yes	0	0	0	0	1	11.0368	9.24973	10.6936	7.60702	8.36005	5.6201	3.67565	8.42904	6.44798	0.704343	17.8764	Yes	0	0	0	0	1	8.16927	6.8847	6.49941	4.90146	4.36696	5.75131	5.17919	6.47352	6.35112	0.314906	12.5921
Amino acids	Histidine	His	Yes	0	0	0	0	1	6.02022	6.01032	9.7055	2.75033	5.96097	7.02971	3.72959	6.9206	7.32298	0.740718	13.7506	Yes	0	0	0	0	1	5.7533	6.59301	5.30201	6.47102	3.79439	6.25816	4.90803	4.32606	3.02424	0.0634953	11.9432
Amino acids	Isoleucine	Ile	Yes	0	0	0	0	1	9.08611	8.00577	8.6443	5.61003	5.06836	8.15338	6.25178	6.60326	5.68987	0.878803	15.8691	Yes	0	0	0	0	1	5.808	4.95347	6.11944	5.23607	4.85333	7.3511	4.63922	4.90797	4.31326	0.463205	11.9956
Amino acids	Leucine	Leu	Yes	0	0	0	0	1	4.61362	6.06443	7.21549	5.4677	4.66644	6.88776	3.8348	7.55707	6.24246	0.984399	17.0836	Yes	0	0	0	0	1	6.9914	6.16722	7.03669	4.57039	4.87878	7.19876	6.28498	4.67463	2.44561	0.853253	13.1071
Amino acids	Lysine	Lys	Yes	0	0	0	0	1	10.7461	6.3982	9.31167	13.2726	7.03521	12.3805	7.77252	8.51381	6.08462	0.768878	20.5555	Yes	0	0	0	0	1	10.4212	8.88574	12.2834	7.63546	4.22767	8.29516	7.11828	8.76776	4.83953	2.96977	23.5566
Amino acids	Methionine	Met	Yes	0	0	0	0	1	8.96976	6.66573	10.374	6.94148	7.79563	9.57923	5.30823	9.9082	8.10356	1.90461	23.4571	Yes	0	0	0	0	1	9.97882	9.40602	9.22155	12.5427	5.2044	9.66936	6.58956	7.77922	7.08898	2.55597	14.0336
Amino acids	Ornithine	Orn	Yes	0	0	0	0	1	11.44	8.24989	11.8812	11.0583	7.78628	7.51402	7.59896	10.3137	9.78096	1.60154	20.714	Yes	0	0	0	0	1	13.1613	9.99079	11.5945	8.98123	4.28806	9.7009	6.35536	8.8542	7.08747	2.27644	19.2514
Amino acids	Phenylalanine	Phe	Yes	0	0	0	0	1	6.27682	7.76688	6.7501	5.12208	4.3739	6.13479	4.59339	7.83443	7.30064	0.756267	16.8108	Yes	0	0	0	0	1	5.66848	6.11561	5.99989	5.75722	4.3983	7.95868	4.91316	5.52869	5.23869	1.41362	11.2847
Amino acids	Proline	Pro	Yes	0	0	0	0	1	5.22173	8.10643	7.31966	6.55978	5.51803	7.33375	3.63068	7.69649	5.74617	1.75254	15.5598	Yes	0	0	0	0	1	5.11494	4.864	6.71091	6.79498	4.4674	7.53911	5.64156	5.39545	4.61898	0.265467	12.1202
Amino acids	Serine	Ser	Yes	0	0	0	0	1	7.05781	8.49964	8.66771	5.48105	8.9997	9.59438	4.60002	5.8855	5.15912	0.135837	13.1749	Yes	0	0	0	0	1	8.709	9.05359	6.3593	5.25133	5.82065	7.08669	5.298	6.17214	4.08052	1.40264	13.8018
Amino acids	Threonine	Thr	Yes	0	0	0	0	1	7.54869	5.60828	6.51466	6.45521	5.66248	6.62741	4.02453	7.96104	6.69291	0.11925	19.1486	Yes	0	0	0	0	1	6.30798	5.15159	5.58374	5.63695	3.99165	5.22554	4.7309	4.46686	4.90249	1.02953	9.19315
Amino acids	Tryptophan	Trp	Yes	0	0	0	0	1	5.54773	6.10771	5.99811	9.21366	4.54509	7.35634	6.36458	8.0967	6.45456	0.823947	19.9503	Yes	0	0	0	0	1	6.44334	5.39007	5.14889	6.842	6.1239	11.4361	5.40188	7.25242	5.97893	0.0654178	19.484
Amino acids	Tyrosine	Tyr	Yes	0	0	0	0	1	7.23422	5.70856	8.17107	5.39767	4.33652	4.63805	5.64714	6.58962	6.85192	0.29194	15.5282	Yes	0	0	0	0	1	6.15858	5.95408	6.14341	6.78927	4.34261	6.02676	5.20339	4.08632	2.96487	0.487592	11.2806
Amino acids	Valine	Val	Yes	0	0	0	0	1	8.22984	9.26707	8.09909	7.32466	6.40217	11.2296	7.34118	9.92261	8.36971	1.20977	21.3423	Yes	0	0	0	0	1	10.5409	8.56659	9.16823	8.42489	6.43287	11.2867	5.46316	7.70181	6.46635	1.9192	17.3246
Biogenic amines	Acetylornithine	Ac-Orn	No	NA	NA	NA	NA	0	17.5063	7.3274	6.37064	NA	NA	NA	NA	NA	NA	NA	NA	No	NA	NA	NA	NA	0	NA	NA	NA	NA	NA	NA	NA	NA	NA	NA	NA
Biogenic amines	alpha-Aminoadipic acid	alpha-AAA	Yes	0	42.6492	0	42.6492	0	16.0501	7.39193	8.57304	NA	NA	NA	NA	10.0903	5.89492	2.36566	25.2024	Yes	0	59.6413	0	42.6492	0	17.9639	8.1325	9.32505	NA	NA	NA	NA	7.65529	7.65529	7.65529	7.65529
Biogenic amines	c4-hydroxyproline	c4-OH-Pro	No	NA	NA	NA	NA	0	NA	6.27399	6.90185	NA	NA	NA	NA	NA	NA	NA	NA	No	NA	NA	NA	NA	0	NA	NA	NA	NA	NA	NA	NA	NA	NA	NA	NA
Biogenic amines	Carnosine	Carnosine	No	NA	NA	NA	NA	0	6.23818	5.06354	8.78337	NA	NA	NA	NA	NA	NA	NA	NA	No	NA	NA	NA	NA	0	NA	NA	NA	NA	NA	NA	NA	NA	NA	NA	NA
Biogenic amines	Creatinine	Creatinine	Yes	0	0	0	0	1	2.85433	2.26876	2.61941	2.82956	3.77823	2.70816	2.73164	4.9672	3.70579	0.854757	12.1977	Yes	0	0	0	0	1	4.23777	3.7148	3.40458	4.93556	3.39538	4.65003	3.32693	2.28074	1.8153	0.384728	4.99033
Biogenic amines	3,4-dihydroxyphenylalanine	DOPA	No	NA	NA	NA	NA	0	9.52249	10.0296	8.56926	NA	NA	NA	NA	NA	NA	NA	NA	No	NA	NA	NA	NA	0	NA	NA	NA	NA	NA	NA	NA	NA	NA	NA	NA
Biogenic amines	Dopamine	Dopamine	No	NA	NA	NA	NA	0	9.83951	6.22077	3.81671	NA	NA	NA	NA	NA	NA	NA	NA	No	NA	NA	NA	NA	0	NA	NA	NA	NA	NA	NA	NA	NA	NA	NA	NA
Biogenic amines	Histamine	Histamine	No	NA	NA	NA	NA	0	6.01823	4.81061	8.72364	NA	NA	NA	NA	NA	NA	NA	NA	No	NA	NA	NA	NA	0	6.28251	7.27072	8.21145	NA	NA	NA	NA	NA	NA	NA	NA
Biogenic amines	Kynurenine	Kynurenine	Yes	0	0	0	0	1	7.01838	8.58838	8.54177	7.29203	4.60765	8.00908	5.74613	7.4904	4.37745	1.37341	19.4673	Yes	0	0	0	0	1	9.18967	6.20463	6.09346	8.38688	6.69966	8.46789	5.37059	7.20896	6.08487	0.995171	15.7594
Biogenic amines	Methioninesulfoxide	Met-SO	No	NA	NA	NA	NA	0	NA	10.0687	9.80348	NA	NA	NA	NA	NA	NA	NA	NA	No	NA	NA	NA	NA	0	NA	NA	NA	NA	NA	NA	NA	NA	NA	NA	NA
Biogenic amines	Nitrotyrosine	Nitro-Tyr	No	NA	NA	NA	NA	0	6.31053	5.16014	7.67276	NA	NA	NA	NA	NA	NA	NA	NA	No	NA	NA	NA	NA	0	NA	NA	NA	NA	NA	NA	NA	NA	NA	NA	NA
Biogenic amines	Phenylethylamine	PEA	No	NA	NA	NA	NA	0	9.13176	4.17946	4.73165	NA	NA	NA	NA	NA	NA	NA	NA	No	NA	NA	NA	NA	0	NA	NA	NA	NA	NA	NA	NA	NA	NA	NA	NA
Biogenic amines	Putrescine	Putrescine	Yes	0	13.1004	0	13.1004	1	6.8636	9.46607	5.71891	NA	NA	NA	NA	6.24044	4.46594	0.448723	16.3021	Yes	0	24.2152	0	13.1004	0	16.6673	8.20076	5.62462	NA	NA	NA	NA	6.94294	4.49479	2.01429	16.4301
Biogenic amines	Sarcosine	Sarcosine	Yes	0	0	0	0	1	10.1075	7.99063	4.69606	6.88575	7.74471	10.7978	NA	6.56158	5.03105	0.596506	15.1024	Yes	0	0	0	0	1	8.57835	6.55607	6.30406	8.4004	5.98946	NA	NA	5.85305	3.98794	1.501	14.8712
Biogenic amines	Serotonin	Serotonin	Yes	0	15.1383	0	15.1383	1	2.7548	7.15627	6.4965	NA	NA	NA	NA	10.56	9.21135	1.17299	21.851	Yes	0	6.72646	0	15.1383	1	7.25762	6.59191	5.60019	NA	NA	NA	NA	6.89911	7.35718	2.34049	10.6369
Biogenic amines	Spermidine	Spermidine	Yes	0	49.6361	0	49.6361	0	6.87404	3.88155	4.55885	NA	NA	NA	NA	4.15745	2.69471	1.29813	10.3223	Yes	0	73.5426	0	49.6361	0	9.17681	6.3119	5.30993	NA	NA	NA	NA	2.57682	2.57682	0.493822	4.65982
Biogenic amines	Spermine	Spermine	Yes	0	69.7234	0	69.7234	0	7.10642	7.60782	5.96284	NA	NA	NA	NA	2.44132	2.69607	1.98702	2.71728	Yes	0	62.7803	0	69.7234	0	11	4.5749	3.61444	NA	NA	NA	NA	8.16105	7.51741	1.39565	15.377
Biogenic amines	t4-hydroxyproline	t4-OH-Pro	Yes	0	0	0	0	1	6.73825	6.2087	7.15886	7.33172	4.07385	7.11074	3.97974	8.726	6.07007	1.22321	19.2197	Yes	0	0	0	0	1	7.03988	5.49511	5.70566	7.85511	5.29505	9.0558	5.7156	7.58824	7.39935	3.02639	15.0224
Biogenic amines	Taurine	Taurine	Yes	0	0	1.01892	1.01892	1	5.9966	3.60361	5.98398	3.48215	3.80762	3.54469	4.20953	6.51379	4.68445	1.32065	15.9381	Yes	0	0	0.896861	1.01892	1	5.15991	3.49915	3.96368	2.57552	3.16537	3.59913	3.6656	5.97975	3.41535	0.399792	19.4435
Biogenic amines	Asymmetric dimethylarginine	ADMA	Yes	0	0.14556	0	0.14556	1	15.2411	10.5984	8.32435	12.9884	8.14303	12.84	9.27706	10.3429	8.58595	1.36659	28.0098	Yes	0	0	0	0.14556	1	14.3982	8.49073	11.774	NA	NA	12.4464	11.7374	12.8728	11.6949	3.05673	25.563
Biogenic amines	Symmetric dimethylarginine	SDMA	Yes	0	0	0	0	1	8.82738	9.32178	9.53833	7.48133	9.07938	7.7872	8.65456	8.65039	8.39636	1.09237	18.5682	Yes	0	0	0	0	1	12.5636	12.011	11.7142	9.36932	10.6235	10.0368	10.6835	14.7501	11.8592	4.78277	29.079
Lysophosphatidylcholines	Lysophosphatidylcholine (acyl) C14:0	lysoPC a C14:0	No	NA	NA	NA	NA	0	NA	NA	NA	NA	NA	NA	NA	NA	NA	NA	NA	No	NA	NA	NA	NA	0	NA	NA	NA	NA	NA	NA	NA	NA	NA	NA	NA
Lysophosphatidylcholines	Lysophosphatidylcholine (acyl) C16:0	lysoPC a C16:0	Yes	0	0	0	0	1	3.65052	4.6229	5.90765	4.50666	3.90019	4.6878	3.66658	7.93584	5.35746	0.537072	21.6505	Yes	0	0	0	0	1	4.90571	5.10092	4.5954	5.58846	5.92321	7.15165	4.7124	4.03414	3.00431	0.824559	9.2711
Lysophosphatidylcholines	Lysophosphatidylcholine (acyl) C16:1	lysoPC a C16:1	Yes	0	0	0	0	1	3.78442	4.92407	5.93514	5.56322	3.8371	4.92953	4.93167	8.58045	6.29058	0.346977	20.0413	Yes	0	0	0	0	1	5.93421	4.98375	5.75181	6.0902	6.11268	7.70488	4.91208	4.20172	3.45377	0.64044	9.16121
Lysophosphatidylcholines	Lysophosphatidylcholine (acyl) C17:0	lysoPC a C17:0	Yes	0	0	0	0	1	4.1704	4.75488	6.16355	5.4258	4.22776	4.84478	4.2089	9.55369	7.02146	1.01728	21.2272	Yes	0	0	0	0	1	5.63888	5.15734	5.95835	6.92958	6.44808	8.28069	4.90372	3.51442	2.52442	1.00235	9.72184
Lysophosphatidylcholines	Lysophosphatidylcholine (acyl) C18:0	lysoPC a C18:0	Yes	0	0	0	0	1	3.78937	4.72992	5.54715	4.50766	4.17075	4.16303	4.3472	8.18864	5.37814	1.13242	21.8523	Yes	0	0	0	0	1	6.45808	5.37876	5.16803	6.58556	5.86293	7.63791	3.98835	3.48616	2.32187	0.687999	9.27536
Lysophosphatidylcholines	Lysophosphatidylcholine (acyl) C18:1	lysoPC a C18:1	Yes	0	0	0	0	1	3.72588	5.74222	6.07921	4.80582	4.22415	4.3228	4.09377	8.37402	5.69939	0.0680638	22.6956	Yes	0	0	0	0	1	5.25698	5.50897	4.99023	6.91456	5.74232	8.4331	3.85205	3.43201	2.20024	0.308658	9.27163
Lysophosphatidylcholines	Lysophosphatidylcholine (acyl) C18:2	lysoPC a C18:2	Yes	0	0	0	0	1	3.40641	5.28241	5.9907	5.27575	4.12862	4.34487	5.10444	7.55789	4.45048	0.555283	21.8056	Yes	0	0	0	0	1	4.92876	4.91565	4.50084	6.23157	6.10416	7.73875	4.74767	3.81031	2.46138	0.896377	9.34348
Lysophosphatidylcholines	Lysophosphatidylcholine (acyl) C20:3	lysoPC a C20:3	Yes	0	0	0	0	1	3.94459	5.42678	3.40905	5.20298	4.97733	5.32641	5.4253	7.66834	5.31242	0.72347	22.7083	Yes	0	0	0	0	1	6.88337	6.06044	6.71704	6.92793	6.71583	7.86078	4.03491	3.89511	2.7419	0.336783	9.37419
Lysophosphatidylcholines	Lysophosphatidylcholine (acyl) C20:4	lysoPC a C20:4	Yes	0	0	0	0	1	2.8103	4.75474	5.67803	5.8709	4.10398	5.30711	4.68321	8.17298	5.05715	0.750443	21.2406	Yes	0	0	0	0	1	5.18254	5.46474	5.18837	5.6977	6.0016	7.31312	3.91927	3.60169	2.59046	0.611023	8.26388
Lysophosphatidylcholines	Lysophosphatidylcholine (acyl) C24:0	lysoPC a C24:0	Yes	0	0	0	0	1	12.9083	14.1711	5.63345	11.6029	5.24514	9.71315	8.17402	8.40927	7.13184	0.811606	18.9385	No	NA	NA	NA	0	0	17.1956	16.4462	10.9134	12.9191	8.62404	28.9386	13.0652	NA	NA	NA	NA
Lysophosphatidylcholines	Lysophosphatidylcholine (acyl) C26:0	lysoPC a C26:0	No	NA	NA	NA	NA	0	39.9579	24.5714	23.1321	34.1198	6.90597	11.0195	11.9526	NA	NA	NA	NA	No	NA	NA	NA	NA	0	NA	NA	NA	NA	NA	NA	NA	NA	NA	NA	NA
Lysophosphatidylcholines	Lysophosphatidylcholine (acyl) C26:1	lysoPC a C26:1	No	NA	NA	NA	NA	0	48.3425	38.3697	38.8061	36.1355	13.0754	17.4908	9.14815	NA	NA	NA	NA	No	NA	NA	NA	NA	0	NA	NA	NA	NA	NA	NA	NA	NA	NA	NA	NA
Lysophosphatidylcholines	Lysophosphatidylcholine (acyl) C28:0	lysoPC a C28:0	Yes	0	3.34789	0	3.34789	1	24.1561	17.9917	19.5947	19.8789	7.16232	10.5913	10.8756	9.43023	6.16668	0.968957	21.3154	No	NA	NA	NA	3.34789	0	NA	NA	NA	NA	NA	NA	NA	NA	NA	NA	NA
Lysophosphatidylcholines	Lysophosphatidylcholine (acyl) C28:1	lysoPC a C28:1	Yes	0	0	0	0	1	33.576	26.5505	22.8266	15.7337	6.45538	7.83037	5.69872	9.94173	8.28677	1.03035	24.4023	Yes	0	0	0	0	1	28.9916	33.877	27.9326	18.6773	8.67248	18.5216	6.91066	4.8196	4.98065	1.25893	8.53516
Phospatidylcholines (diacyl)	Phospatidylcholine (diacyl) C24:2	PC aa C24:0	Yes	0	7.27802	0	7.27802	1	3.63079	6.53273	6.68578	NA	NA	NA	NA	7.54449	5.2623	0.438031	19.8193	No	NA	NA	NA	7.27802	0	NA	NA	NA	NA	NA	NA	NA	NA	NA	NA	NA
Phospatidylcholines (diacyl)	Phospatidylcholine (diacyl) C26:2	PC aa C26:0	No	NA	NA	NA	NA	0	NA	NA	NA	NA	NA	NA	NA	NA	NA	NA	NA	No	NA	NA	NA	NA	0	NA	NA	NA	NA	NA	NA	NA	NA	NA	NA	NA
Phospatidylcholines (diacyl)	Phospatidylcholine (diacyl) C28:1	PC aa C28:1	Yes	0	0	0	0	1	4.90846	6.50025	7.49926	5.38795	3.6832	5.56971	4.14547	7.58355	5.02357	0.620209	22.4674	Yes	0	0	0	0	1	5.6417	6.57173	4.57318	4.21475	5.89456	6.8845	4.64548	4.84565	3.27428	0.165142	12.1492
Phospatidylcholines (diacyl)	Phospatidylcholine (diacyl) C30:0	PC aa C30:0	Yes	0	0	0	0	1	3.74008	5.33453	6.31969	4.85748	4.26972	6.00002	5.21747	6.89351	4.5898	0.630247	19.4755	Yes	0	0	0	0	1	4.5955	7.25366	4.64418	4.97504	6.34345	6.01129	5.35394	4.59084	4.51846	0.735909	9.84632
Phospatidylcholines (diacyl)	Phospatidylcholine (diacyl) C30:2	PC aa C30:2	No	NA	NA	NA	NA	0	75.5803	71.4653	65.1174	NA	NA	NA	NA	NA	NA	NA	NA	No	NA	NA	NA	NA	0	NA	NA	NA	NA	NA	NA	NA	NA	NA	NA	NA
Phospatidylcholines (diacyl)	Phospatidylcholine (diacyl) C32:0	PC aa C32:0	Yes	0	0	0	0	1	4.4291	5.6526	7.14103	4.94601	5.07958	5.12099	3.99258	6.59478	4.48543	0.770516	17.8121	Yes	0	0	0	0	1	8.59297	9.42335	8.65929	7.40668	6.06182	7.86978	4.06867	3.66128	2.64331	0.542075	8.79236
Phospatidylcholines (diacyl)	Phospatidylcholine (diacyl) C32:1	PC aa C32:1	Yes	0	0	0	0	1	4.17067	3.13568	8.53718	4.11044	4.7142	6.2001	4.25978	6.83303	5.62688	0.273131	19.2197	Yes	0	0	0	0	1	8.48183	8.41451	8.19709	6.48227	7.11122	7.70256	5.52289	4.53994	3.64926	0.517888	11.7437
Phospatidylcholines (diacyl)	Phospatidylcholine (diacyl) C32:2	PC aa C32:2	Yes	0	0	0	0	1	5.8583	6.52602	6.01768	4.6615	5.74164	4.91333	5.00389	8.70137	5.30563	1.35342	23.5465	Yes	0	0	0	0	1	13.6366	12.6137	14.206	11.013	7.59664	10.9341	5.42166	3.74339	3.48607	0	7.86659
Phospatidylcholines (diacyl)	Phospatidylcholine (diacyl) C32:3	PC aa C32:3	Yes	0	0	0	0	1	5.21853	6.82515	5.39201	4.32706	5.02125	4.06284	5.62135	8.08081	6.40973	0.921946	24.9669	Yes	0	0	0	0	1	10.6493	10.3888	11.9575	8.18521	6.86049	9.30767	5.17545	4.63828	3.16134	1.4651	11.1183
Phospatidylcholines (diacyl)	Phospatidylcholine (diacyl) C34:1	PC aa C34:1	Yes	0	0	0	0	1	4.27955	5.54876	7.70717	3.9384	4.81128	5.07877	4.97741	7.07079	5.30062	0.712293	22.4714	Yes	0	0	0	0	1	7.63567	8.21317	7.05479	6.34975	6.4361	5.95821	4.75566	3.23614	2.50148	0.158828	8.10398
Phospatidylcholines (diacyl)	Phospatidylcholine (diacyl) C34:2	PC aa C34:2	Yes	0	0	0	0	1	4.92614	4.9005	6.79966	4.83917	4.1722	5.14635	4.04648	5.84128	5.01837	0.35833	14.9971	Yes	0	0	0	0	1	13.0156	12.5257	11.8337	11.4717	5.9892	10.3427	3.86077	3.07468	1.64813	0.352954	7.96801
Phospatidylcholines (diacyl)	Phospatidylcholine (diacyl) C34:3	PC aa C34:3	Yes	0	0	0	0	1	4.22241	5.08182	6.4807	3.99279	4.44155	5.51163	5.04581	7.84975	5.04672	0.80244	22.7372	Yes	0	0	0	0	1	11.0323	10.4501	10.8183	9.01275	6.74754	8.92539	4.66478	3.60848	2.91305	0.249688	8.665
Phospatidylcholines (diacyl)	Phospatidylcholine (diacyl) C34:4	PC aa C34:4	Yes	0	0	0	0	1	4.10521	5.99031	6.63056	4.57707	4.14065	4.65803	6.34266	8.08732	5.57932	0.970045	21.8792	Yes	0	0	0	0	1	8.45592	7.83209	7.84385	6.94595	6.73966	6.85245	4.2473	4.75627	4.37802	1.4511	9.32059
Phospatidylcholines (diacyl)	Phospatidylcholine (diacyl) C36:0	PC aa C36:0	Yes	0	0	0	0	1	9.7564	10.8165	10.3425	3.1784	5.19689	5.91503	7.79148	8.60633	7.54704	1.09338	19.6587	Yes	0	0	0	0	1	9.48428	12.3065	9.25074	10.5909	8.87211	10.2873	5.83643	6.53166	5.44431	0.826889	15.62
Phospatidylcholines (diacyl)	Phospatidylcholine (diacyl) C36:1	PC aa C36:1	Yes	0	0	0	0	1	4.30312	6.16186	7.12941	4.40906	4.72252	4.45038	5.91259	7.52195	5.42813	0.743184	23.3577	Yes	0	0	0	0	1	9.54998	7.80936	9.2894	7.39454	6.74247	8.93617	5.22088	4.40385	3.40077	1.45558	9.66088
Phospatidylcholines (diacyl)	Phospatidylcholine (diacyl) C36:2	PC aa C36:2	Yes	0	0	0	0	1	4.4906	5.88803	6.27491	4.65705	4.98016	4.98193	4.31821	7.48479	5.56242	1.13161	20.7396	Yes	0	0	0	0	1	11.2976	11.148	11.3188	9.24422	6.16932	8.57366	4.16413	3.89561	2.85424	0.7188	8.11854
Phospatidylcholines (diacyl)	Phospatidylcholine (diacyl) C36:3	PC aa C36:3	Yes	0	0	0	0	1	4.41505	6.38258	6.3246	3.67116	3.98789	5.12092	5.47313	7.82959	5.67087	0.897956	22.8617	Yes	0	0	0	0	1	8.4198	7.44038	8.56919	7.17002	6.19332	6.53958	5.07532	3.67714	2.23647	0.486744	8.52607
Phospatidylcholines (diacyl)	Phospatidylcholine (diacyl) C36:4	PC aa C36:4	Yes	0	0	0	0	1	4.84768	6.12502	6.52661	4.2712	5.24898	4.85633	4.48392	6.75498	5.91438	0.233969	18.8379	Yes	0	0	0	0	1	7.87767	7.69058	7.16716	6.56224	6.36651	5.66138	4.4523	3.1799	2.21268	1.1087	6.94964
Phospatidylcholines (diacyl)	Phospatidylcholine (diacyl) C36:5	PC aa C36:5	Yes	0	0	0	0	1	3.58097	5.71392	7.85311	4.53929	4.65271	4.95434	5.105	8.17006	5.03406	0.553595	23.8491	Yes	0	0	0	0	1	7.16534	6.65653	6.89952	5.58467	6.3993	5.59602	4.5897	3.32028	2.2484	0.444467	7.57994
Phospatidylcholines (diacyl)	Phospatidylcholine (diacyl) C36:6	PC aa C36:6	Yes	0	0	0	0	1	5.0815	5.75362	6.35271	4.29779	4.73676	5.57316	6.71408	8.23315	5.22505	0.441151	26.1071	Yes	0	0	0	0	1	10.9853	9.03271	11.4902	8.53757	6.23113	8.44639	5.02407	3.06059	2.67588	0.60351	6.95075
Phospatidylcholines (diacyl)	Phospatidylcholine (diacyl) C38:0	PC aa C38:0	Yes	0	0	0	0	1	5.81746	5.3151	7.58536	5.38199	5.19292	4.93553	5.8635	7.39662	6.33358	0.879338	17.616	Yes	0	0	0	0	1	5.85363	6.67729	8.20263	5.22343	6.31893	7.72991	5.35276	3.95149	3.10995	0.797118	9.43249
Phospatidylcholines (diacyl)	Phospatidylcholine (diacyl) C38:1	PC aa C38:1	No	NA	NA	NA	NA	0	41.4139	40.746	36.4542	21.3334	23.9793	15.9254	17.4742	NA	NA	NA	NA	No	NA	NA	NA	NA	0	NA	NA	NA	NA	NA	NA	NA	NA	NA	NA	NA
Phospatidylcholines (diacyl)	Phospatidylcholine (diacyl) C38:3	PC aa C38:3	Yes	0	0	0	0	1	5.47755	5.52883	4.92604	4.36155	4.26726	4.92157	4.94835	7.97878	7.04723	1.20465	20.8554	Yes	0	0	0	0	1	7.81939	7.81589	6.99745	6.57217	6.4863	7.36042	4.52544	3.5475	2.088	0.526928	9.54149
Phospatidylcholines (diacyl)	Phospatidylcholine (diacyl) C38:4	PC aa C38:4	Yes	0	0	0	0	1	5.43891	5.81957	7.06531	3.88867	4.52449	4.82399	4.56617	7.58619	6.17904	0.980553	19.8989	Yes	0	0	0	0	1	6.97354	6.60633	6.30606	5.96051	6.80012	6.20566	5.02741	3.38929	1.49255	0.320089	8.77565
Phospatidylcholines (diacyl)	Phospatidylcholine (diacyl) C38:5	PC aa C38:5	Yes	0	0	0	0	1	4.86368	5.59806	7.22113	3.44937	4.5614	4.74605	5.13315	7.83855	5.73859	1.42533	20.3034	Yes	0	0	0	0	1	9.19155	7.89664	8.83496	7.62412	7.00981	8.03333	4.78445	3.53753	1.96551	0.344764	9.14759
Phospatidylcholines (diacyl)	Phospatidylcholine (diacyl) C38:6	PC aa C38:6	Yes	0	0	0	0	1	4.71094	5.32109	7.04785	3.83797	4.08432	5.77342	5.06317	7.71401	6.1604	0.816951	21.357	Yes	0	0	0	0	1	9.33753	8.90534	9.59967	8.24603	6.77902	8.04603	4.54344	3.85834	2.67914	0.55467	9.40503
Phospatidylcholines (diacyl)	Phospatidylcholine (diacyl) C40:1	PC aa C40:1	Yes	0	82.9694	0	82.9694	0	NA	NA	NA	NA	NA	NA	NA	3.06117	3.25522	0.436109	6.16431	Yes	0	72.1973	0	82.9694	0	7.61178	9.65476	9.07764	NA	NA	NA	NA	6.33009	5.07189	3.43043	10.9912
Phospatidylcholines (diacyl)	Phospatidylcholine (diacyl) C40:2	PC aa C40:2	Yes	0	0	0	0	1	6.72529	10.4737	7.07799	7.73621	8.50392	7.94841	9.90398	11.66	8.58394	0.969814	27.3386	Yes	0	0	0	0	1	7.18718	8.86865	8.11517	8.50453	7.14359	13.1636	11.0892	6.12368	3.84038	0.787777	13.7943
Phospatidylcholines (diacyl)	Phospatidylcholine (diacyl) C40:3	PC aa C40:3	Yes	0	0	0	0	1	7.6099	4.99084	10.7773	6.7595	7.33289	5.87664	4.73596	9.62406	9.21629	1.49327	21.1776	Yes	0	0	0	0	1	7.55487	7.71514	7.97825	10.2423	8.56313	13.5998	8.94162	7.3092	6.16478	2.04741	15.1559
Phospatidylcholines (diacyl)	Phospatidylcholine (diacyl) C40:4	PC aa C40:4	Yes	0	0	0	0	1	5.34474	7.31001	6.78291	3.69536	3.48482	5.13276	4.43876	8.16473	6.38971	1.43288	23.145	Yes	0	0	0	0	1	4.51311	5.97953	4.28182	5.03072	6.09981	6.3386	5.35566	5.00607	4.08876	0.857099	10.8746
Phospatidylcholines (diacyl)	Phospatidylcholine (diacyl) C40:5	PC aa C40:5	Yes	0	0	0	0	1	6.43673	5.27182	6.34769	4.6801	3.25348	5.28858	4.43325	7.90648	6.19003	0.562912	22.2118	Yes	0	0	0	0	1	7.46824	6.39792	7.13915	7.27635	6.92461	7.00121	4.89375	4.27875	2.86922	0.111975	10.7229
Phospatidylcholines (diacyl)	Phospatidylcholine (diacyl) C40:6	PC aa C40:6	Yes	0	0	0	0	1	4.36941	5.29133	7.62625	3.26999	4.22922	4.95678	4.34542	7.18577	5.42612	0.868753	19.0245	Yes	0	0	0	0	1	7.24453	7.29219	7.03729	6.39907	6.27019	6.92164	4.33243	3.58609	2.58827	0.693503	8.00942
Phospatidylcholines (diacyl)	Phospatidylcholine (diacyl) C42:0	PC aa C42:0	Yes	0	0	0	0	1	5.6021	8.54168	6.76718	6.02414	5.98697	7.16145	4.35389	7.34308	6.96635	1.03136	19.184	Yes	0	0	0	0	1	8.01483	8.19668	8.13855	6.89351	6.96635	6.04954	5.45815	3.52228	2.33907	0.472222	9.86021
Phospatidylcholines (diacyl)	Phospatidylcholine (diacyl) C42:1	PC aa C42:1	Yes	0	0	0	0	1	8.96793	12.111	10.0662	7.50718	7.25769	2.61747	6.86413	10.2633	7.74724	1.08844	33.0059	Yes	0	0	0	0	1	9.34088	9.85744	10.7321	5.44003	9.49672	8.31838	6.30004	8.32032	7.4723	1.34814	15.8968
Phospatidylcholines (diacyl)	Phospatidylcholine (diacyl) C42:2	PC aa C42:2	Yes	0	0.291121	0	0.291121	1	9.33325	8.35755	9.51258	5.72374	5.12629	7.31093	9.7785	10.9407	9.36347	0.856138	23.8406	Yes	0	0	0	0.291121	1	10.292	7.80457	8.99731	7.7825	7.0646	8.31985	6.07836	8.91636	9.32761	1.48106	18.034
Phospatidylcholines (diacyl)	Phospatidylcholine (diacyl) C42:4	PC aa C42:4	Yes	0	0	0	0	1	8.10402	8.75888	9.46326	8.71797	11.381	8.85289	11.054	12.2078	10.9954	1.31826	25.0986	Yes	0	0	0	0	1	6.78581	8.67944	8.18001	9.48933	9.11411	13.5842	9.4986	11.7019	12.7275	2.4765	19.0748
Phospatidylcholines (diacyl)	Phospatidylcholine (diacyl) C42:5	PC aa C42:5	Yes	0	0	0	0	1	9.09414	9.50698	7.47455	5.89602	5.39421	8.50841	9.83855	9.9325	7.89151	2.48794	22.5116	Yes	0	0	0	0	1	7.41352	9.46281	11.4138	7.59163	8.48144	8.44104	7.53402	5.96981	3.49615	0.241558	16.2432
Phospatidylcholines (diacyl)	Phospatidylcholine (diacyl) C42:6	PC aa C42:6	Yes	0	0	0	0	1	5.93165	8.35731	4.57934	3.82778	5.36665	5.33041	7.79779	7.27921	5.73844	1.16826	18.8743	Yes	0	3.13901	0	0	1	6.22547	8.37829	8.29463	6.85728	8.00884	11.3704	7.05078	5.51706	4.69636	0.178013	12.8696
Phospatidylcholines (acyl-alkyl)	Phospatidylcholine (acyl-alkyl) C30:0	PC ae C30:0	Yes	0	0	0	0	1	8.25598	8.54231	8.94191	6.44695	6.2909	5.91872	5.78652	7.34509	5.53933	0.956735	18.207	Yes	0	0	0	0	1	10.0794	19.0638	16.535	15.5455	7.27987	14.5667	5.97368	5.66467	5.16753	0.896578	11.2244
Phospatidylcholines (acyl-alkyl)	Phospatidylcholine (acyl-alkyl) C30:1	PC ae C30:1	No	NA	NA	NA	NA	0	53.9032	36.8019	34.5588	26.2746	21.1585	19.7221	33.735	NA	NA	NA	NA	No	NA	NA	NA	NA	0	NA	NA	NA	NA	NA	NA	NA	NA	NA	NA	NA
Phospatidylcholines (acyl-alkyl)	Phospatidylcholine (acyl-alkyl) C30:2	PC ae C30:2	Yes	0	0	0	0	1	12.8113	11.6386	11.5195	10.6874	6.38501	7.0239	5.83702	6.58348	4.1499	1.51716	18.6059	Yes	0	0	0	0	1	17.8083	19.4128	16.2147	16.1334	10.8741	11.3325	6.36492	6.34041	6.14717	2.08047	10.4477
Phospatidylcholines (acyl-alkyl)	Phospatidylcholine (acyl-alkyl) C32:1	PC ae C32:1	Yes	0	0	0	0	1	4.20882	6.90293	8.77551	4.04632	4.47689	4.46718	6.47638	6.99145	6.55344	0.349248	20.2303	Yes	0	0	0	0	1	11.7137	10.8441	11.0951	9.72003	6.82574	8.92805	5.52511	3.81809	3.07952	0.290908	9.3862
Phospatidylcholines (acyl-alkyl)	Phospatidylcholine (acyl-alkyl) C32:2	PC ae C32:2	Yes	0	0	0	0	1	5.77254	6.97899	7.73828	5.44919	4.44117	5.88875	4.51697	6.78994	4.96051	0.875468	18.7256	Yes	0	0	0	0	1	13.3321	12.3295	12.0507	9.46167	6.19352	9.53106	4.6599	3.37931	1.8227	0.298014	9.38524
Phospatidylcholines (acyl-alkyl)	Phospatidylcholine (acyl-alkyl) C34:0	PC ae C34:0	Yes	0	0	0	0	1	6.84721	7.53648	9.77967	4.42415	5.41149	4.67947	5.36899	7.93825	7.27508	1.2906	20.0009	Yes	0	0	0	0	1	10.6808	10.8931	11.2414	8.03889	6.40106	8.84871	4.60978	4.08582	3.32725	0.836401	9.57848
Phospatidylcholines (acyl-alkyl)	Phospatidylcholine (acyl-alkyl) C34:1	PC ae C34:1	Yes	0	0	0	0	1	4.45185	5.99369	6.12527	4.51663	4.79465	5.5213	4.38321	6.33099	5.02156	0.823203	16.1184	Yes	0	0	0	0	1	11.6539	11.2389	10.797	8.71625	6.42402	8.97666	4.22518	4.22228	2.44779	0.383161	10.0235
Phospatidylcholines (acyl-alkyl)	Phospatidylcholine (acyl-alkyl) C34:2	PC ae C34:2	Yes	0	0	0	0	1	4.01322	5.299	7.10921	5.38919	4.66146	5.38117	4.90869	7.62785	5.28185	0.733553	22.5573	Yes	0	0	0	0	1	8.95911	8.07198	8.92347	7.37159	6.90115	7.46245	4.67119	2.53989	1.56189	0.78553	7.01185
Phospatidylcholines (acyl-alkyl)	Phospatidylcholine (acyl-alkyl) C34:3	PC ae C34:3	Yes	0	0	0	0	1	4.7698	5.3124	6.82813	4.58541	4.75836	5.01197	4.10811	7.14459	4.71967	0.722328	22.4019	Yes	0	0	0	0	1	8.54306	8.71466	8.18177	6.73313	6.32495	6.81894	4.75717	3.70377	2.98771	0.190175	9.73533
Phospatidylcholines (acyl-alkyl)	Phospatidylcholine (acyl-alkyl) C36:0	PC ae C36:0	Yes	0	0	0	0	1	8.26055	7.92683	10.6024	3.99751	4.85451	5.13169	4.34363	8.28857	6.25463	1.04851	21.5068	Yes	0	0	0	0	1	21.0607	35.2915	36.2246	16.4039	6.20721	19.7376	8.18029	4.296	4.33177	0.898505	8.69274
Phospatidylcholines (acyl-alkyl)	Phospatidylcholine (acyl-alkyl) C36:1	PC ae C36:1	Yes	0	0	0	0	1	4.88396	6.12107	6.24448	4.05319	4.4748	4.52023	4.6007	7.40191	4.36367	0.91193	22.163	Yes	0	0	0	0	1	8.38557	7.91934	7.94834	7.34591	7.16191	9.07285	5.52987	3.42749	3.05979	0.0984579	9.35351
Phospatidylcholines (acyl-alkyl)	Phospatidylcholine (acyl-alkyl) C36:2	PC ae C36:2	Yes	0	0	0	0	1	5.48147	5.56989	7.08157	4.18772	3.76047	4.51596	5.11669	8.01088	5.81156	0.658709	24.9012	Yes	0	0	0	0	1	8.64781	7.67815	7.26642	5.65867	6.65283	6.05962	4.56554	3.44889	2.34721	0.490456	8.60133
Phospatidylcholines (acyl-alkyl)	Phospatidylcholine (acyl-alkyl) C36:3	PC ae C36:3	Yes	0	0	0	0	1	4.47733	7.16993	7.98353	3.533	3.81446	5.57006	4.58966	8.3415	6.02541	2.2663	24.3992	Yes	0	0	0	0	1	7.4839	7.70724	6.98071	5.38513	6.16186	5.38732	4.74895	4.30204	3.03712	0.775987	11.1821
Phospatidylcholines (acyl-alkyl)	Phospatidylcholine (acyl-alkyl) C36:4	PC ae C36:4	Yes	0	0	0	0	1	4.31746	6.2591	6.91114	4.5973	5.14905	5.40982	4.95331	6.88432	5.72484	0.320872	19.7925	Yes	0	0	0	0	1	10.4354	9.742	9.61709	8.04098	6.8754	8.14932	4.61873	3.13634	2.00089	0.531538	7.53379
Phospatidylcholines (acyl-alkyl)	Phospatidylcholine (acyl-alkyl) C36:5	PC ae C36:5	Yes	0	0	0	0	1	4.54823	5.11938	7.34747	5.26653	4.89311	5.4838	4.79242	7.04589	6.27424	0.925047	19.5123	Yes	0	0	0	0	1	10.9055	10.5131	10.4676	8.32657	6.59949	8.50008	4.35173	3.20263	2.37535	0.276803	8.49708
Phospatidylcholines (acyl-alkyl)	Phospatidylcholine (acyl-alkyl) C38:0	PC ae C38:0	Yes	0	0	0	0	1	5.1433	6.93829	6.00053	4.75975	4.14636	5.30155	4.87391	7.25083	4.63766	0.756633	22.1317	Yes	0	0	0	0	1	10.5736	10.2825	10.1685	8.52392	5.50812	8.15426	4.92292	3.77584	2.77724	0.905903	8.34285
Phospatidylcholines (acyl-alkyl)	Phospatidylcholine (acyl-alkyl) C38:1	PC ae C38:1	No	NA	NA	NA	NA	0	27.1635	11.7987	19.8991	NA	NA	NA	NA	NA	NA	NA	NA	No	NA	NA	NA	NA	0	NA	NA	NA	NA	NA	NA	NA	NA	NA	NA	NA
Phospatidylcholines (acyl-alkyl)	Phospatidylcholine (acyl-alkyl) C38:2	PC ae C38:2	Yes	0	0	0	0	1	6.07111	9.02704	11.4079	7.4894	6.30296	7.14453	8.98344	11.6549	9.47342	0.859541	30.4574	Yes	0	0	0	0	1	9.5218	8.54017	9.51147	11.2459	8.63418	13.8412	7.81783	6.53326	4.34033	0.987842	15.7217
Phospatidylcholines (acyl-alkyl)	Phospatidylcholine (acyl-alkyl) C38:3	PC ae C38:3	Yes	0	0	0	0	1	4.68007	5.41521	6.14755	4.50617	4.61194	5.5464	5.73947	8.25418	7.13357	0.957684	18.6606	Yes	0	0	0	0	1	9.07672	8.35914	9.49271	8.35113	6.92869	9.32594	5.0561	3.95178	1.62895	0.267835	11.3619
Phospatidylcholines (acyl-alkyl)	Phospatidylcholine (acyl-alkyl) C38:4	PC ae C38:4	Yes	0	0	0	0	1	5.24799	6.74139	7.2699	4.22188	4.10367	4.81783	5.34143	7.45319	6.5011	1.23415	17.3371	Yes	0	0	0	0	1	10.4292	9.45418	10.1027	8.08367	6.15876	8.16558	4.65245	4.65106	4.18004	1.0657	9.12367
Phospatidylcholines (acyl-alkyl)	Phospatidylcholine (acyl-alkyl) C38:5	PC ae C38:5	Yes	0	0	0	0	1	5.09917	6.79239	6.5592	3.85239	4.94472	4.378	5.01811	7.06869	5.73749	2.08879	20.0272	Yes	0	0	0	0	1	8.399	7.54245	8.10575	6.89706	6.42459	6.96454	4.96501	3.53131	2.88238	1.59805	7.77032
Phospatidylcholines (acyl-alkyl)	Phospatidylcholine (acyl-alkyl) C38:6	PC ae C38:6	Yes	0	0	0	0	1	3.91819	6.0457	6.11526	4.53102	5.38922	4.99795	5.04754	7.56512	6.00919	0.433378	20.8504	Yes	0	0	0	0	1	8.50367	8.12074	7.9041	6.02797	6.05406	5.97176	4.17657	4.18617	3.25757	0.614218	10.7767
Phospatidylcholines (acyl-alkyl)	Phospatidylcholine (acyl-alkyl) C40:1	PC ae C40:1	Yes	0	0	0	0	1	6.17965	8.27816	4.20536	5.05587	3.26091	7.19857	6.94683	8.12484	6.44615	0.852135	21.5038	Yes	0	0	0	0	1	7.72064	7.81304	7.34435	6.68307	6.61397	7.47282	5.48227	4.45626	3.25143	1.06973	10.8697
Phospatidylcholines (acyl-alkyl)	Phospatidylcholine (acyl-alkyl) C40:2	PC ae C40:2	Yes	0	0	0	0	1	5.62884	4.48681	7.63544	4.6526	4.59145	6.51705	4.95975	8.14466	6.1296	1.91651	22.3656	Yes	0	0	0	0	1	5.24344	5.93541	5.10283	5.82533	7.0176	8.80711	5.01441	3.92891	3.38505	0.820316	6.95369
Phospatidylcholines (acyl-alkyl)	Phospatidylcholine (acyl-alkyl) C40:3	PC ae C40:3	Yes	0	0	0	0	1	4.15036	7.64164	6.58177	4.62946	4.62046	4.42899	5.94223	7.76878	5.95126	0.309621	21.0395	Yes	0	0	0	0	1	4.99468	5.45028	4.87781	5.14639	5.16963	9.13955	6.29751	4.43823	3.00062	0.517243	12.0724
Phospatidylcholines (acyl-alkyl)	Phospatidylcholine (acyl-alkyl) C40:4	PC ae C40:4	Yes	0	0	0	0	1	5.24226	5.09585	9.32171	5.98555	2.75647	5.84467	5.15614	7.55032	5.13955	1.20902	21.5673	Yes	0	0	0	0	1	7.48821	7.36655	7.68236	7.361	6.2894	7.38413	4.4587	4.05142	3.22511	0.753075	9.11533
Phospatidylcholines (acyl-alkyl)	Phospatidylcholine (acyl-alkyl) C40:5	PC ae C40:5	Yes	0	0	0	0	1	4.53718	6.58468	5.27384	4.42364	4.68599	5.2219	6.42789	7.34994	6.55713	0.242935	18.4504	Yes	0	0	0	0	1	7.03518	4.67028	5.86823	5.68189	6.25731	6.08846	4.49337	3.73577	3.55994	0.749257	7.57117
Phospatidylcholines (acyl-alkyl)	Phospatidylcholine (acyl-alkyl) C40:6	PC ae C40:6	Yes	0	0	0	0	1	4.83054	6.3397	6.05166	4.59291	2.79738	5.74818	5.5308	7.13323	5.26685	0.300057	18.6486	Yes	0	0	0	0	1	6.56155	6.43383	6.19622	5.24854	6.39754	6.21247	4.78883	4.39711	3.10137	0.621306	10.5516
Phospatidylcholines (acyl-alkyl)	Phospatidylcholine (acyl-alkyl) C42:0	PC ae C42:0	No	NA	NA	NA	NA	0	NA	NA	NA	NA	NA	NA	NA	NA	NA	NA	NA	No	NA	NA	NA	NA	0	NA	NA	NA	NA	NA	NA	NA	NA	NA	NA	NA
Phospatidylcholines (acyl-alkyl)	Phospatidylcholine (acyl-alkyl) C42:1	PC ae C42:1	Yes	0	0	0	0	1	6.75556	9.35757	7.34501	7.28915	4.19051	4.90989	4.11263	7.54529	5.34661	1.25892	18.4329	Yes	0	0	0	0	1	6.21127	8.21345	7.48596	6.57345	4.80528	9.5848	7.98707	7.2872	6.70195	3.26434	13.8141
Phospatidylcholines (acyl-alkyl)	Phospatidylcholine (acyl-alkyl) C42:2	PC ae C42:2	Yes	0	0	0	0	1	4.33853	4.77154	7.51045	5.32614	7.7922	6.87835	5.87818	9.91117	8.25754	0.313319	26.7644	Yes	0	0	0	0	1	7.31916	8.46669	7.78117	5.97019	7.42984	6.58989	6.69977	4.96601	2.69482	0.895527	14.228
Phospatidylcholines (acyl-alkyl)	Phospatidylcholine (acyl-alkyl) C42:3	PC ae C42:3	Yes	0	0	0	0	1	3.95832	6.09655	6.4401	4.60781	4.26757	5.82229	5.54962	8.74967	6.62478	1.09263	24.5533	Yes	0	0	0	0	1	6.71825	8.22181	10.1086	6.8955	6.46535	6.53852	5.07999	3.26292	2.8881	0.720248	7.5666
Phospatidylcholines (acyl-alkyl)	Phospatidylcholine (acyl-alkyl) C42:4	PC ae C42:4	Yes	0	0	0	0	1	6.29649	8.02272	8.26708	5.85637	5.37523	7.37802	6.38655	8.89248	6.17491	0.208639	27.4716	Yes	0	0	0	0	1	7.7284	7.23668	7.47769	6.54935	6.58716	5.90832	4.93245	6.54184	5.7015	1.31415	15.3625
Phospatidylcholines (acyl-alkyl)	Phospatidylcholine (acyl-alkyl) C42:5	PC ae C42:5	Yes	0	0.727802	0	0.727802	1	2.51276	4.91613	5.42021	5.07423	3.34279	3.90321	4.33152	6.36777	4.82433	0.208654	15.9774	Yes	0	0	0	0.727802	1	5.04506	5.13135	5.94349	5.59306	6.49576	5.96879	5.05293	5.05624	4.5919	1.19526	9.81966
Phospatidylcholines (acyl-alkyl)	Phospatidylcholine (acyl-alkyl) C44:3	PC ae C44:3	Yes	0	0.727802	0	0.727802	1	18.4345	11.595	10.4845	7.25096	11.4646	8.12657	11.2519	11.6882	9.21466	1.70814	24.6073	Yes	0	0.896861	0	0.727802	1	10.8062	11.3978	10.9728	9.84811	12.7812	10.6246	12.1016	8.17849	5.58978	1.04935	21.3295
Phospatidylcholines (acyl-alkyl)	Phospatidylcholine (acyl-alkyl) C44:4	PC ae C44:4	Yes	0	0.436681	0	0.436681	1	14.4244	7.91876	10.699	6.26202	7.48184	4.67403	6.27526	9.32067	6.1086	0.218693	26.3528	Yes	0	0	0	0.436681	1	10.9223	10.7827	13.396	6.91654	8.17423	7.3472	9.72215	7.4605	5.50375	1.28441	18.9763
Phospatidylcholines (acyl-alkyl)	Phospatidylcholine (acyl-alkyl) C44:5	PC ae C44:5	Yes	0	0	0	0	1	3.90573	8.43799	7.7979	4.34313	5.43019	5.42624	5.25365	8.45748	6.71568	0.245713	22.8817	Yes	0	0	0	0	1	6.61329	6.62567	7.58414	4.31446	6.98032	6.74316	5.10257	4.58115	3.94781	0.937642	10.2561
Phospatidylcholines (acyl-alkyl)	Phospatidylcholine (acyl-alkyl) C44:6	PC ae C44:6	Yes	0	0	0	0	1	3.28995	6.09497	8.71436	4.24424	6.20619	4.75306	4.5934	9.3393	8.56755	0.428118	26.7009	Yes	0	0	0	0	1	6.1475	6.88309	4.31639	4.3779	6.44473	6.39889	6.32655	4.90261	5.79172	0.743173	10.0909
Sphingolipids	Hydroxysphingomyeline C14:1	SM (OH) C14:1	Yes	0	0	0	0	1	4.82534	7.10381	7.55556	4.71326	3.90067	5.6155	3.37078	7.26491	5.72556	0.665044	19.2968	Yes	0	0	0	0	1	7.78563	9.15159	7.3673	8.76729	5.234	9.55839	5.16281	3.93874	3.10824	1.23243	8.40281
Sphingolipids	Hydroxysphingomyeline C16:1	SM (OH) C16:1	Yes	0	0	0	0	1	4.36208	5.41382	7.45663	4.39822	4.46996	6.33478	3.28518	5.92065	3.98933	0.357837	18.3463	Yes	0	0	0	0	1	6.8796	7.03637	6.73401	7.82008	6.32046	7.59684	4.48391	5.2896	4.48078	1.19229	11.8378
Sphingolipids	Hydroxysphingomyeline C22:1	SM (OH) C22:1	Yes	0	0	0	0	1	4.49215	5.43456	7.62242	4.1303	4.60042	5.97148	2.99976	7.1337	5.29796	0.218062	19.4941	Yes	0	0	0	0	1	6.86984	7.39964	7.73295	9.29354	6.03598	9.92688	5.06818	3.64234	2.9995	1.54177	7.06434
Sphingolipids	Hydroxysphingomyeline C22:2	SM (OH) C22:2	Yes	0	0	0	0	1	4.72101	5.60807	7.71735	3.31319	4.16207	6.08423	3.46405	7.07539	5.1283	0.272463	20.8284	Yes	0	0	0	0	1	12.7971	14.6961	13.1027	12.2692	5.53691	11.969	5.01337	4.29108	2.74316	1.30096	9.37768
Sphingolipids	Hydroxysphingomyeline C24:1	SM (OH) C24:1	Yes	0	0	0	0	1	5.34878	8.36899	6.6165	4.69776	5.39918	6.25207	7.53986	8.44531	6.39731	1.5843	23.5061	Yes	0	0	0	0	1	16.306	13.938	17.436	13.1575	8.09472	16.0712	6.60654	6.82753	3.42287	1.95806	17.017
Sphingolipids	Sphingomyeline C16:0	SM C16:0	Yes	0	0	0	0	1	5.28568	5.90342	7.76529	4.04612	3.85881	6.58434	3.19532	6.91245	5.21209	0.709651	18.1939	Yes	0	0	0	0	1	7.35634	9.00821	7.96635	8.58679	5.86357	9.93545	4.67336	3.93368	3.4278	0.65482	8.57816
Sphingolipids	Sphingomyeline C16:1	SM C16:1	Yes	0	0	0	0	1	4.27738	5.77309	6.71405	3.86854	3.90189	6.25156	3.37727	7.0011	5.41326	0.416072	19.3001	Yes	0	0	0	0	1	7.76188	8.0401	7.27262	8.28696	5.4743	8.81882	5.24512	3.52309	2.81049	0.583957	7.7076
Sphingolipids	Sphingomyeline C18:0	SM C18:0	Yes	0	0	0	0	1	4.96215	6.41687	6.49473	4.16511	4.97695	6.61778	4.27781	6.12793	4.49211	1.30104	16.2137	Yes	0	0	0	0	1	7.44682	8.72858	7.82467	8.66462	5.98282	9.77154	4.99027	4.07229	3.33836	0.639822	9.99999
Sphingolipids	Sphingomyeline C18:1	SM C18:1	Yes	0	0	0	0	1	4.25935	5.88613	7.49227	3.98779	5.51554	6.01793	3.34154	6.64497	4.94667	1.03366	17.0816	Yes	0	0	0	0	1	8.26408	8.41693	8.39372	8.38317	6.09995	9.74704	5.03154	4.42037	4.6641	0.944876	9.17378
Sphingolipids	Sphingomyeline C20:0	SM C20:2	Yes	0	0.582242	0	0.582242	1	7.40859	9.5268	8.88025	8.2967	11.8625	8.2445	7.11223	18.053	14.6677	1.74594	41.7315	Yes	0	0	0	0.582242	1	15.6275	9.0062	14.469	14.4206	11.534	12.8538	9.65317	13.8255	14.7821	0.298014	30.6138
Sphingolipids	Sphingomyeline C22:1	SM C22:3	No	NA	NA	NA	NA	0	53.7616	97.6895	56.2482	NA	NA	NA	NA	NA	NA	NA	NA	No	NA	NA	NA	NA	0	NA	NA	NA	NA	NA	NA	NA	NA	NA	NA	NA
Sphingolipids	Sphingomyeline C24:0	SM C24:0	Yes	0	0	0	0	1	5.47027	6.00382	6.04631	4.79905	4.82167	6.32213	5.42371	7.77625	5.68394	0.476626	23.3917	Yes	0	0	0	0	1	11.8651	12.2676	11.0704	12.5366	5.68158	13.8126	5.44786	4.89701	4.29991	2.13274	9.53066
Sphingolipids	Sphingomyeline C24:1	SM C24:1	Yes	0	0	0	0	1	5.70819	4.7366	9.16983	4.38165	7.12062	5.89495	3.65681	6.66891	5.32123	0.139867	16.9035	Yes	0	0	0	0	1	6.40452	7.65358	6.6497	9.43737	6.15117	9.38205	5.15081	4.3162	4.29721	0.850001	9.9187
Sphingolipids	Sphingomyeline C26:0	SM C26:0	Yes	0	0	0	0	1	29.9724	23.7085	17.7794	8.14302	7.9971	8.66745	14.7923	19.2596	18.9957	1.78566	39.7524	Yes	0	0	0	0	1	51.7569	56.1516	54.8657	22.1562	15.2243	20.5175	18.11	15.0816	10.8308	2.8464	32.8887
Sphingolipids	Sphingomyeline C26:1	SM C26:1	Yes	0	0	0	0	1	14.1054	18.4565	11.5534	8.99683	10.5148	10.1648	12.9755	12.509	12.5235	0.856041	28.4873	Yes	0	0	0	0	1	20.9508	20.4034	17.3748	11.7477	8.09737	12.6802	10.1676	15.6316	15.4242	4.41828	29.6948
Hexoses	Hexoses	H1	Yes	0	0	0	0	1	4.13688	5.24801	6.57124	4.42005	3.31707	5.69044	3.19375	5.98544	5.17308	0.528325	13.7661	Yes	0	0	0	0	1	3.59849	3.76393	3.40859	3.80677	4.21028	4.60927	4.88478	3.27902	2.47553	0.158479	8.46886
Abbreviations: CV, coefficiënt of variation; LOD, limit of detection; LOQ, limit of quantification; NA, not available; Perc, percentage; QC, quality control.
a: Human plasma quality control samples (QCs) from BIOCRATES, the manufacturer (three spiked samples, included in each batch).
b: Human plasma QCs from IARC, the laboratory at the International Agency for Research on Cancer (two samples included in duplicate within and across batches).
c: Human plasma QCs from EnCoRe, of a separate cross-sectional study in 2-10 year post-diagnosis CRC survivors (three samples included in duplicate within batches, with different samples for each batch).

## Sheet: Supplementary Table 2
Supplementary Table 2. Summary statistics of metatabolite concentrations (µM) in plasma samples from included colorectal cancer survivors at diagnosis (n=183), and at 6 weeks (n=241), 6 months (n=192), 1 year (n=152) and 2 years (n=67) post-treatment.
	At colorectal cancer diagnosis			At 6 weeks post-treatment			At 6 months post-treatment			At 1 year post-treatment			At 2 years post-treatment
	Median	25th perc.	75th perc.	Median	25th perc.	75th perc.	Median	25th perc.	75th perc.	Median	25th perc.	75th perc.	Median	25th perc.	75th perc.
Acylcarnitines
Acylcarnitine C0	37.7	34	43.85	37.8	31.6	42.4	38.2	33.77	44.65	39.8	34	44.62	37.9	33.25	43.05
Acylcarnitine C2	5.38	4.47	6.8	6.08	4.98	7.47	6.17	5.11	7.72	6	4.96	7.4	6.13	5.05	7.58
Acylcarnitine C3	0.47	0.38	0.58	0.38	0.31	0.49	0.42	0.36	0.52	0.43	0.37	0.52	0.44	0.37	0.5
Acylcarnitine C4	0.22	0.18	0.29	0.21	0.17	0.29	0.22	0.17	0.29	0.22	0.18	0.3	0.24	0.19	0.3
Acylcarnitine C5	0.16	0.13	0.2	0.14	0.12	0.17	0.15	0.13	0.18	0.15	0.12	0.18	0.16	0.13	0.2
Acylcarnitine C10:1	0.13	0.1	0.16	0.16	0.13	0.19	0.16	0.13	0.2	0.16	0.13	0.2	0.19	0.15	0.21
Acylcarnitine C12:1	0.16	0.13	0.18	0.18	0.16	0.21	0.19	0.16	0.22	0.18	0.16	0.21	0.19	0.17	0.23
Acylcarnitine C14:1	0.04	0.03	0.06	0.07	0.05	0.09	0.07	0.05	0.09	0.07	0.05	0.09	0.07	0.06	0.09
Acylcarnitine C14:2	NA	NA	NA	0.03	0.02	0.04	0.03	0.02	0.04	0.03	0.03	0.04	0.03	0.03	0.04
Acylcarnitine C16	0.1	0.08	0.11	0.11	0.09	0.13	0.11	0.1	0.13	0.11	0.09	0.12	0.11	0.09	0.12
Acylcarnitine C18	0.04	0.04	0.05	0.04	0.04	0.05	0.04	0.04	0.05	0.04	0.04	0.05	0.04	0.04	0.05
Acylcarnitine C18:1	0.08	0.07	0.1	0.1	0.09	0.12	0.1	0.08	0.12	0.1	0.09	0.12	0.11	0.09	0.12
Acylcarnitine C18:2	0.03	0.03	0.04	0.04	0.03	0.05	0.04	0.03	0.04	0.04	0.03	0.04	0.04	0.03	0.04
Amino acids
Alanine	387	339	470.5	405	339	473	408	336	472.25	427	366.5	487	407	377	501.5
Arginine	79.7	66.7	95.7	87.4	77.1	104	95.9	81.88	109.25	93.95	84	109	94.6	84.95	106
Asparagine	42.9	35.7	50.7	45.8	40.5	52.4	47.6	42.48	54	48	42.63	54.05	47	42.45	56.4
Aspartate	9.99	7.71	12.45	9.57	7.62	11.6	9.45	7.13	12.12	9.12	6.96	11.25	9.24	7.3	11.85
Citrulline	32.6	26.6	38.3	35.8	30	42.6	38.4	32.25	44.7	38	33.38	43.7	38.4	33.25	46.2
Glutamine	684	622	747	656	595	718	676.5	606.25	753	667.5	613.25	730.5	689	607.5	765
Glutamate	70.5	52.3	93.8	71.9	52.2	89.8	69.35	51.85	85.6	69.1	54.4	86.75	71.4	52.05	90.9
Glycine	209	175	245	237	199	286	242.5	202	276.25	240	203	294.75	237	214.5	294
Histidine	77.7	68.75	87.25	80.7	73.2	88.5	85.7	77.72	93.82	83.25	76.62	94.62	85.3	75.65	92.25
Isoleucine	79.2	66.35	93.1	75.6	65.8	86.7	75.4	64.65	88.05	77.75	69.38	92.85	77.2	65.55	87.5
Leucine	127	106.5	150	132	117	149	137	119.75	156	142	124.5	157.25	133	122	152
Lysine	199	169.5	236	212	189	243	220	197	257.5	229.5	202	261.5	228	198.5	263.5
Methionine	20	16.65	25.3	21.3	18.5	24.4	23.15	20.5	25.55	23.35	20.28	27.02	23.6	21.75	26.3
Ornithine	73.2	57.45	93.55	67.1	56.6	77.2	65.9	54.48	77.92	65.95	55.35	80.35	67.2	56.1	77.2
Phenylalanine	64.3	55.85	77.05	61	54.9	68.1	63.8	58.18	72.15	65.7	58.35	74	65	55.65	71.85
Proline	229	188.5	285	202	168	248	195	160	242	198	166	247	200	160	237.5
Serine	86.8	74.7	101	92.2	81.4	110	95.85	83.47	113.5	96.5	80.7	111	95.9	82.85	115.5
Threonine	108	93.15	135.5	116	100	134	121.5	104.75	136	121	105	137	117	101.5	135
Tryptophan	56.5	49.25	64.55	57.6	50.7	66.1	60.7	53.3	69.32	61.25	52.83	67.5	59.3	50.45	66.1
Tyrosine	70.4	59.8	85.8	66.4	57.9	75.1	68.05	57.58	78.88	70.2	59.98	79.88	70.3	59	77.5
Valine	233	193	272	249	214	278	251	220	293	254	227	297	249	222	281.5
Biogenic amines
Creatinine	82.1	71.85	92.45	77.2	66.9	90.2	81.1	70.7	94.95	80.4	71.25	96.9	84.9	74.55	103.5
Kynurenine	2.8	2.4	3.29	3.27	2.77	3.96	3.19	2.75	3.78	3.19	2.58	3.7	3.05	2.56	3.68
Putrescine	NA	NA	NA	0.14	0.12	0.17	0.14	0.11	0.18	0.14	0.12	0.18	0.15	0.12	0.18
Sarcosine	5.31	4.25	7.69	4.87	3.94	6.46	4.58	3.72	5.73	5.04	4.1	6.38	5.25	4.51	7.21
Serotonin	0.41	0.26	0.65	0.24	0.14	0.45	0.27	0.15	0.45	0.26	0.13	0.41	0.28	0.16	0.42
t4-hydroxyproline	9.9	7.28	13.75	13.3	10.1	17.5	12.45	9.1	17.22	11.95	9.01	15.43	11.7	8.88	16.9
Taurine	91.9	79.15	110	79.1	63.8	101	84.2	65.3	104.25	82.8	65.97	98.38	82.4	67.35	100.5
ADMA	0.49	0.41	0.59	0.52	0.44	0.57	0.51	0.45	0.58	0.51	0.46	0.56	0.52	0.46	0.61
SDMA	0.47	0.4	0.56	0.52	0.44	0.61	0.52	0.47	0.64	0.52	0.45	0.6	0.55	0.44	0.66
Glycerophospholipids
LysoPC a C16:0	99.3	86.05	111.5	80.2	68.9	95.2	82.45	68.7	94.58	83.3	73.85	93.15	82.6	67.8	92.05
LysoPC a C16:1	2.57	2.11	3.11	2.18	1.77	2.79	2.24	1.81	2.79	2.27	1.81	2.84	2.22	1.82	2.71
LysoPC a C17:0	1.58	1.34	1.89	1.2	1	1.51	1.27	1.06	1.58	1.29	1.06	1.6	1.42	1.09	1.62
LysoPC a C18:0	28.6	23.35	33.55	22.7	19.2	27.9	23.4	19.5	27.6	23	20	27.4	24.3	18.85	27.6
LysoPC a C18:1	20.6	17	24.2	18	14.7	21.8	17.9	14.8	21.8	18.35	15.2	22.1	18.8	15.85	22.5
LysoPC a C18:2	32.5	25.25	40.8	23.2	18.4	29.4	24.25	18.8	29.6	25.2	19.95	31	25.6	19.6	32.45
LysoPC a C20:3	2.33	1.81	2.88	1.84	1.47	2.31	1.82	1.54	2.2	1.92	1.58	2.28	1.88	1.5	2.21
LysoPC a C20:4	6.12	5.06	7.46	5.12	3.95	6.24	5.21	4.13	6.5	5.35	4.19	6.57	5.58	4.03	7.13
LysoPC a C24:0	NA	NA	NA	0.11	0.1	0.12	0.11	0.1	0.13	0.11	0.1	0.13	0.11	0.1	0.13
LysoPC a C28:0	NA	NA	NA	0.14	0.12	0.17	0.14	0.12	0.17	0.14	0.12	0.17	0.14	0.12	0.18
LysoPC a C28:1	0.21	0.17	0.26	0.21	0.18	0.26	0.23	0.19	0.29	0.23	0.19	0.29	0.24	0.21	0.3
PC aa C24:0	NA	NA	NA	0.06	0.05	0.07	0.06	0.05	0.07	0.06	0.05	0.07	0.06	0.05	0.07
PC aa C28:1	2.72	2.19	3.17	2.27	1.96	2.82	2.46	2.07	3.01	2.51	2.22	3.01	2.56	2.03	2.85
PC aa C30:0	3.56	2.84	5.03	3.04	2.53	4.05	3.31	2.51	4.28	3.29	2.7	4.18	3.05	2.42	4.03
PC aa C32:0	25.6	21.95	29.45	21.9	18.8	25.3	21.4	18.6	25.72	22.65	18.67	26.15	21.2	18.7	24.2
PC aa C32:1	25.1	18.4	39.2	24.1	17.9	35.3	24.5	17.35	33.7	24.35	18	34.05	22.3	17.15	28.95
PC aa C32:2	7.42	5.53	10.2	6	4.5	7.82	6.21	4.66	8.48	6.64	5.22	8.43	6.39	4.79	8.79
PC aa C32:3	0.77	0.65	0.93	0.61	0.53	0.75	0.64	0.52	0.78	0.66	0.54	0.79	0.62	0.53	0.82
PC aa C34:1	334	290	396.5	295	254	348	296.5	249	343.5	290.5	261.75	347.25	291	258	322
PC aa C34:2	611	551	669.5	527	464	570	529	463.5	587	546.5	481.25	588	529	459	579
PC aa C34:3	26.2	21.4	34.2	22.8	18.8	28.6	22.7	18.17	29.2	23.65	19.48	29.05	23.5	18.6	28.25
PC aa C34:4	2.81	2.14	3.73	2.32	1.88	3.04	2.51	1.98	3.24	2.67	2.08	3.31	2.48	1.89	3.3
PC aa C36:0	2.72	2.22	3.18	2.18	1.82	2.74	2.3	1.88	2.8	2.29	1.88	2.79	2.3	1.77	2.7
PC aa C36:1	64.3	52.2	76.75	53.5	45.1	66.6	53.2	44.32	64.92	54.8	45.08	65.65	54.8	46.7	61.1
PC aa C36:2	350	308.5	393	279	238	320	282	238.5	326.5	292	247.5	326.5	290	239.5	321
PC aa C36:3	192	165	227	160	133	188	162.5	137	193	168	145.75	189	160	140	182
PC aa C36:4	276	232.5	315.5	229	199	267	238	201.75	284.25	246.5	207.75	283.25	239	205	274.5
PC aa C36:5	38.3	26.05	53.4	31.6	24.7	44.7	33.85	25	46.95	33.35	25.38	46.28	33.7	23.2	46.55
PC aa C36:6	1.33	0.94	1.71	0.97	0.76	1.27	1.08	0.79	1.42	1.11	0.8	1.44	1.06	0.76	1.42
PC aa C38:0	2.6	2.24	3.01	2.15	1.77	2.62	2.21	1.81	2.66	2.2	1.85	2.64	2.17	1.84	2.62
PC aa C38:3	57.1	47.75	66.05	46.6	38	56.6	47.1	39.12	57.73	48.45	40.5	56.6	44.3	37.55	53.75
PC aa C38:4	133	114	154	105	87	125	111	90.4	129	112	96.77	132	110	91.55	124.5
PC aa C38:5	65	52.95	77.25	53	45	64.2	57	46.92	68.1	57.4	48.05	68.1	54.8	45.05	65.3
PC aa C38:6	93	74.6	109.5	70.7	59	85.6	76.4	59.25	92.4	74.3	60.58	89.62	74.4	57.35	92.45
PC aa C40:2	0.26	0.21	0.29	0.18	0.16	0.22	0.19	0.15	0.22	0.18	0.15	0.22	0.19	0.16	0.23
PC aa C40:3	0.42	0.35	0.48	0.31	0.26	0.36	0.32	0.27	0.38	0.32	0.27	0.37	0.32	0.25	0.37
PC aa C40:4	3.02	2.49	3.6	2.52	2.12	3.07	2.61	2.14	3.14	2.52	2.17	3.12	2.47	2.16	2.91
PC aa C40:5	8.17	6.59	9.85	6.51	5.19	8.04	6.72	5.26	8.1	6.77	5.55	7.86	6.41	5.08	7.58
PC aa C40:6	26.8	21.3	31.6	20	15.6	25	20.6	16.35	25.18	20.3	16.82	23.83	20	15.65	22.75
PC aa C42:0	0.32	0.27	0.39	0.24	0.2	0.3	0.25	0.2	0.3	0.25	0.2	0.29	0.25	0.2	0.3
PC aa C42:1	0.16	0.14	0.19	0.12	0.1	0.15	0.12	0.1	0.15	0.12	0.1	0.15	0.12	0.1	0.14
PC aa C42:2	0.14	0.12	0.17	0.11	0.1	0.13	0.12	0.1	0.14	0.11	0.1	0.13	0.12	0.1	0.13
PC aa C42:4	0.1	0.09	0.12	0.09	0.08	0.1	0.09	0.08	0.11	0.09	0.08	0.1	0.09	0.07	0.1
PC aa C42:5	0.22	0.2	0.28	0.17	0.14	0.22	0.18	0.15	0.21	0.18	0.15	0.21	0.17	0.14	0.21
PC aa C42:6	0.34	0.3	0.39	0.25	0.21	0.3	0.27	0.22	0.31	0.25	0.22	0.3	0.25	0.21	0.3
PC ae C30:0	0.28	0.23	0.35	0.24	0.19	0.3	0.26	0.2	0.33	0.25	0.21	0.32	0.25	0.21	0.34
PC ae C30:2	0.07	0.06	0.08	0.06	0.05	0.07	0.07	0.05	0.08	0.06	0.05	0.08	0.07	0.05	0.08
PC ae C32:1	4.52	3.88	5.59	3.85	3.28	4.63	4.03	3.29	4.77	4	3.5	4.94	4.09	3.38	5.01
PC ae C32:2	1.1	0.88	1.31	0.9	0.75	1.08	0.95	0.76	1.14	0.98	0.8	1.16	0.99	0.78	1.17
PC ae C34:0	2.09	1.74	2.53	1.8	1.56	2.21	1.9	1.58	2.4	1.88	1.57	2.33	1.9	1.48	2.3
PC ae C34:1	16.3	14.05	18.65	13.5	11.4	15.7	13.85	11.78	15.72	13.65	11.65	16.02	13.8	11.95	16.5
PC ae C34:2	19	16.2	22.25	15.5	12.5	18.2	15.8	12.47	19.1	16.45	13.2	19.83	16.2	13.4	19.9
PC ae C34:3	11.9	9.41	14.55	9.71	7.67	11.7	9.95	7.87	12.43	10.15	8.06	12.8	10.5	8.34	13.25
PC ae C36:0	0.95	0.8	1.09	0.91	0.76	1.06	0.9	0.77	1.05	0.88	0.76	1.02	0.85	0.74	0.95
PC ae C36:1	10.8	9.21	12.5	8.64	7.38	10.1	8.97	7.6	10.93	9.07	7.69	10.53	8.97	7.82	10.85
PC ae C36:2	19.2	16.1	22.7	15.7	13.1	18.7	16.65	13.75	19.8	17.05	13.95	20.12	17	14.05	20.5
PC ae C36:3	10.5	8.86	12.35	8.89	7.06	10.4	9.23	7.26	10.93	9.2	7.48	11.22	9.18	7.67	10.65
PC ae C36:4	23.9	20.3	28.35	21.1	17.6	24.6	21.2	17.95	24.72	21.7	18	25.33	21.2	18.15	24.65
PC ae C36:5	16.4	12.95	19.35	13.4	11.4	15.7	13.7	11.55	16.72	14.05	11.8	16.83	14.2	11.35	17.2
PC ae C38:0	2.23	1.73	2.68	1.64	1.38	2.07	1.82	1.42	2.3	1.83	1.43	2.18	1.88	1.44	2.3
PC ae C38:2	2.39	1.98	2.8	1.58	1.33	1.89	1.62	1.34	1.94	1.66	1.4	1.95	1.63	1.31	1.99
PC ae C38:3	4.62	3.91	5.42	3.77	3.19	4.41	3.92	3.34	4.76	4	3.32	4.67	3.73	3.18	4.8
PC ae C38:4	15.7	13.6	18	12.3	10.7	14.1	12.9	10.8	14.72	12.95	11.07	15	12.8	10.9	15.05
PC ae C38:5	21.6	18.8	25.1	17.8	15.4	20.4	18.2	15.6	21.2	18.1	15.5	21.33	18.2	15.7	20.75
PC ae C38:6	8.46	7.09	9.67	7.15	5.75	8.29	7.33	5.98	8.66	7.06	6.21	8.85	7.42	5.75	8.64
PC ae C40:1	1.1	0.93	1.26	0.83	0.7	0.99	0.85	0.73	1.04	0.88	0.73	1.04	0.91	0.74	1.08
PC ae C40:2	1.52	1.29	1.76	1.18	0.96	1.4	1.28	1.03	1.53	1.27	1.06	1.43	1.28	1.01	1.52
PC ae C40:3	0.84	0.7	0.97	0.67	0.57	0.76	0.68	0.59	0.82	0.7	0.6	0.82	0.68	0.57	0.81
PC ae C40:4	2.18	1.9	2.42	1.61	1.42	1.94	1.67	1.44	1.95	1.69	1.44	1.97	1.67	1.44	2.04
PC ae C40:5	3.37	2.92	3.71	2.6	2.26	3.12	2.73	2.34	3.16	2.67	2.28	3.19	2.79	2.29	3.25
PC ae C40:6	4.36	3.84	4.96	3.47	2.92	4.17	3.64	2.97	4.29	3.59	3	4.19	3.67	3.12	4.29
PC ae C42:1	0.3	0.26	0.33	0.24	0.21	0.28	0.24	0.21	0.29	0.25	0.21	0.29	0.26	0.22	0.3
PC ae C42:2	0.4	0.34	0.46	0.33	0.27	0.39	0.34	0.28	0.4	0.35	0.29	0.4	0.33	0.29	0.41
PC ae C42:3	0.51	0.44	0.6	0.39	0.34	0.47	0.41	0.35	0.49	0.42	0.36	0.49	0.44	0.33	0.49
PC ae C42:4	0.68	0.56	0.77	0.5	0.4	0.57	0.49	0.4	0.59	0.5	0.41	0.61	0.48	0.41	0.58
PC ae C42:5	1.61	1.37	1.85	1.23	1.07	1.43	1.23	1.06	1.48	1.27	1.08	1.49	1.26	1.06	1.5
PC ae C44:3	0.06	0.05	0.07	0.05	0.04	0.06	0.05	0.04	0.06	0.05	0.04	0.06	0.05	0.04	0.05
PC ae C44:4	0.23	0.19	0.27	0.18	0.14	0.2	0.18	0.14	0.21	0.17	0.15	0.2	0.17	0.14	0.21
PC ae C44:5	1	0.81	1.17	0.81	0.66	0.96	0.81	0.65	0.97	0.85	0.68	1	0.82	0.64	1.01
PC ae C44:6	0.76	0.6	0.89	0.6	0.49	0.73	0.6	0.48	0.74	0.62	0.51	0.74	0.62	0.49	0.75
Sphingolipids
SM C16:0	74.6	64.2	83.8	71	62.5	80.8	73.95	62.27	82.7	73.9	65.27	84.22	73.1	62.3	81.35
SM C16:1	10.4	8.85	11.8	10.6	8.98	12.3	10.85	9.37	12.62	10.9	9.39	12.4	11	9.15	12.05
SM C18:0	12.8	11.15	15.2	13	11.1	14.5	13.3	10.8	15.53	13.4	11.28	15.2	12.9	10.5	14.6
SM C18:1	6.05	5.25	7.12	6.43	5.2	7.3	6.51	5.28	7.56	6.43	5.43	7.57	5.92	5.19	7.09
SM C20:2	0.15	0.11	0.19	0.12	0.09	0.16	0.13	0.1	0.16	0.13	0.1	0.16	0.12	0.1	0.16
SM C24:0	7.68	6.14	9	7.06	5.99	8.31	7.22	6.05	8.66	7.56	6.48	8.91	7.03	5.91	8.59
SM C24:1	16.6	14.1	19.1	14.1	12	16.3	14.2	11.97	16.97	14.7	12.17	16.92	14.4	12.45	17
SM C26:0	0.05	0.04	0.06	0.04	0.03	0.05	0.04	0.03	0.05	0.04	0.03	0.05	0.04	0.03	0.05
SM C26:1	0.11	0.09	0.13	0.1	0.08	0.12	0.1	0.08	0.12	0.1	0.08	0.12	0.1	0.08	0.12
SM (OH) C14:1	4.04	3.37	4.75	4.01	3.27	4.66	4.25	3.44	5.03	4.27	3.43	4.92	4.32	3.42	5.06
SM (OH) C16:1	1.86	1.6	2.22	1.83	1.53	2.12	1.9	1.58	2.28	1.92	1.56	2.25	1.92	1.58	2.34
SM (OH) C22:1	4.97	4.13	5.96	4.42	3.57	5.28	4.73	3.79	5.66	4.81	4.07	5.73	4.54	3.74	5.46
SM (OH) C22:2	3.86	3.21	4.37	3.68	3.1	4.28	3.87	3.23	4.77	3.97	3.25	4.59	3.92	3.16	4.67
SM (OH) C24:1	0.38	0.31	0.45	0.33	0.27	0.4	0.35	0.28	0.42	0.36	0.31	0.43	0.36	0.29	0.41
Hexoses
Hexoses	5161	4794.5	5936	5458	4933	6104	5475	5006	6271.5	5483.5	4993.25	6111	5546	5102.5	6286
Abbreviations: perc, percentile; NA, not applicable (i.e. metabolite not included in data at diagnosis).
For an explanation of abbreviated metabolite names, see Supplementary Table 1.

## Sheet: Supplementary Table 3
Supplementary Table 3. Spearman's correlation coefficients for repeated measurements of metatabolite concentrations (µM) in plasma samples from included colorectal cancer survivors at diagnosis (n=183), and at 6 weeks (n=241), 6 months (n=192), 1 year (n=152) and 2 years (n=67) post-treatment.
Acylcarnitines	Correlation 6 wk post-treatment vs at diagnosis	Correlation 6 mo post-treatment vs at diagnosis	Correlation 1 y post-treatment vs at diagnosis	Correlation 2 y post-treatment vs at diagnosis	Correlation 6 mo vs 6 wk post-treatment	Correlation 1 y vs 6 wk post-treatment	Correlation 2 y vs 6 wk post-treatment	Correlation 1 y vs 6 mo post-treatment	Correlation 2 y vs 6 mo post-treatment	Correlation 2 y vs 1 y post-treatment	Legend
Acylcarnitine C0	0.58	0.53	0.63	0.52	0.55	0.57	0.46	0.58	0.5	0.61	0
Acylcarnitine C2	0.37	0.31	0.21	0.45	0.5	0.45	0.48	0.47	0.37	0.54	1
Acylcarnitine C3	0.46	0.5	0.52	0.46	0.69	0.5	0.44	0.52	0.44	0.63
Acylcarnitine C4	0.7	0.7	0.74	0.72	0.75	0.69	0.72	0.74	0.75	0.87
Acylcarnitine C5	0.36	0.34	0.43	0.4	0.58	0.5	0.5	0.47	0.31	0.7
Acylcarnitine C10:1	0.41	0.19	0.32	0.25	0.57	0.6	0.54	0.52	0.49	0.61
Acylcarnitine C12:1	0.31	0.19	0.27	0.34	0.57	0.48	0.5	0.51	0.51	0.64
Acylcarnitine C14:1	0.33	0.14	0.12	0.16	0.46	0.43	0.38	0.45	0.3	0.48
Acylcarnitine C14:2	NA	NA	NA	NA	0.54	0.46	0.49	0.46	0.42	0.56
Acylcarnitine C16	0.36	0.36	0.28	0.41	0.37	0.34	0.5	0.4	0.24	0.51
Acylcarnitine C18	0.46	0.4	0.45	0.42	0.5	0.55	0.53	0.55	0.42	0.51
Acylcarnitine C18:1	0.29	0.34	0.2	0.08	0.34	0.39	0.22	0.39	0.28	0.35
Acylcarnitine C18:2	0.47	0.34	0.41	0.28	0.56	0.64	0.55	0.55	0.48	0.42
Amino acids
Alanine	0.33	0.38	0.32	0.38	0.49	0.51	0.65	0.48	0.66	0.66
Arginine	0.46	0.46	0.46	0.62	0.56	0.61	0.63	0.45	0.67	0.67
Asparagine	0.39	0.37	0.5	0.41	0.52	0.67	0.65	0.64	0.71	0.71
Aspartate	0.3	0.29	0.21	0.47	0.55	0.47	0.47	0.48	0.61	0.68
Citrulline	0.43	0.32	0.34	0.35	0.58	0.6	0.62	0.63	0.65	0.67
Glutamine	0.28	0.28	0.41	0.52	0.45	0.4	0.42	0.45	0.59	0.63
Glutamate	0.34	0.35	0.38	0.44	0.46	0.55	0.55	0.51	0.61	0.49
Glycine	0.61	0.44	0.57	0.61	0.64	0.61	0.64	0.63	0.75	0.73
Histidine	0.28	0.09	0.29	0.35	0.45	0.4	0.35	0.51	0.57	0.67
Isoleucine	0.15	0.01	0.17	0.05	0.57	0.46	0.23	0.57	0.53	0.47
Leucine	0.22	0.07	0.24	0.13	0.54	0.43	0.3	0.56	0.47	0.56
Lysine	0.26	0.18	0.34	0.29	0.41	0.39	0.2	0.45	0.54	0.52
Methionine	0.12	-0.01	0.14	0.15	0.39	0.36	0.31	0.36	0.43	0.55
Ornithine	0.33	0.28	0.39	0.17	0.56	0.57	0.48	0.57	0.51	0.51
Phenylalanine	0.24	0.33	0.42	0.38	0.49	0.47	0.53	0.51	0.58	0.68
Proline	0.45	0.4	0.39	0.52	0.69	0.7	0.76	0.67	0.7	0.77
Serine	0.45	0.46	0.54	0.55	0.62	0.57	0.49	0.66	0.49	0.74
Threonine	0.39	0.44	0.48	0.42	0.5	0.45	0.46	0.44	0.64	0.52
Tryptophan	0.27	0.15	0.28	0.29	0.48	0.65	0.62	0.63	0.66	0.77
Tyrosine	0.25	0.33	0.28	0.28	0.59	0.61	0.45	0.68	0.62	0.78
Valine	0.14	0.11	0.25	0.26	0.47	0.44	0.29	0.51	0.42	0.64
Biogenic amines
Creatinine	0.71	0.71	0.78	0.83	0.78	0.85	0.81	0.85	0.84	0.91
Kynurenine	0.46	0.52	0.49	0.73	0.61	0.64	0.61	0.69	0.56	0.72
Putrescine	NA	NA	NA	NA	0.58	0.52	0.51	0.47	0.46	0.43
Sarcosine	0.24	0.06	-0.04	-0.12	0.35	0.08	-0.16	0.11	-0.07	-0.18
Serotonin	0.37	0.38	0.51	0.32	0.63	0.5	0.41	0.53	0.55	0.42
t4-hydroxyproline	0.33	0.43	0.3	0.4	0.46	0.49	0.34	0.36	0.36	0.35
Taurine	0.18	0.21	0.3	0.2	0.42	0.28	0.27	0.28	0.38	0.35
ADMA	0.3	0.28	0.23	0.42	0.39	0.42	0.46	0.48	0.65	0.62
SDMA	0.36	0.39	0.37	0.51	0.57	0.53	0.68	0.61	0.72	0.84
Glycerophospholipids
LysoPC a C16:0	0.44	0.26	0.4	0.51	0.47	0.52	0.45	0.58	0.46	0.65
LysoPC a C16:1	0.53	0.5	0.58	0.65	0.51	0.59	0.51	0.62	0.57	0.79
LysoPC a C17:0	0.6	0.44	0.56	0.58	0.65	0.69	0.58	0.66	0.59	0.74
LysoPC a C18:0	0.54	0.41	0.48	0.59	0.52	0.58	0.59	0.64	0.6	0.73
LysoPC a C18:1	0.46	0.4	0.5	0.48	0.51	0.58	0.58	0.66	0.57	0.76
LysoPC a C18:2	0.48	0.39	0.45	0.53	0.51	0.55	0.59	0.64	0.65	0.69
LysoPC a C20:3	0.48	0.38	0.43	0.41	0.46	0.6	0.51	0.56	0.51	0.68
LysoPC a C20:4	0.68	0.59	0.67	0.59	0.69	0.76	0.78	0.78	0.75	0.85
LysoPC a C24:0	NA	NA	NA	NA	0.55	0.5	0.38	0.59	0.45	0.5
LysoPC a C28:0	NA	NA	NA	NA	0.6	0.59	0.58	0.56	0.41	0.58
LysoPC a C28:1	0.53	0.51	0.47	0.5	0.72	0.75	0.74	0.79	0.65	0.82
PC aa C24:0	NA	NA	NA	NA	0.6	0.49	0.56	0.61	0.61	0.58
PC aa C28:1	0.65	0.63	0.61	0.61	0.76	0.73	0.62	0.74	0.6	0.77
PC aa C30:0	0.59	0.46	0.51	0.55	0.58	0.51	0.49	0.59	0.45	0.63
PC aa C32:0	0.67	0.6	0.61	0.67	0.72	0.61	0.72	0.63	0.64	0.71
PC aa C32:1	0.65	0.63	0.62	0.69	0.63	0.61	0.68	0.7	0.58	0.75
PC aa C32:2	0.59	0.56	0.47	0.49	0.55	0.51	0.42	0.59	0.44	0.58
PC aa C32:3	0.65	0.58	0.52	0.51	0.59	0.54	0.58	0.7	0.56	0.7
PC aa C34:1	0.58	0.57	0.6	0.53	0.65	0.59	0.49	0.69	0.56	0.66
PC aa C34:2	0.62	0.58	0.53	0.58	0.66	0.56	0.51	0.6	0.5	0.56
PC aa C34:3	0.65	0.58	0.61	0.64	0.53	0.54	0.55	0.61	0.49	0.67
PC aa C34:4	0.6	0.56	0.56	0.57	0.55	0.54	0.48	0.62	0.47	0.7
PC aa C36:0	0.59	0.45	0.56	0.52	0.66	0.62	0.74	0.64	0.59	0.58
PC aa C36:1	0.59	0.57	0.51	0.52	0.65	0.62	0.52	0.69	0.63	0.71
PC aa C36:2	0.71	0.65	0.59	0.58	0.74	0.67	0.6	0.72	0.6	0.59
PC aa C36:3	0.6	0.57	0.53	0.56	0.64	0.68	0.49	0.69	0.55	0.61
PC aa C36:4	0.73	0.65	0.7	0.64	0.77	0.75	0.7	0.72	0.59	0.77
PC aa C36:5	0.61	0.46	0.55	0.6	0.53	0.53	0.68	0.58	0.61	0.69
PC aa C36:6	0.62	0.51	0.49	0.58	0.6	0.53	0.67	0.67	0.61	0.64
PC aa C38:0	0.58	0.61	0.61	0.6	0.72	0.68	0.73	0.75	0.7	0.66
PC aa C38:3	0.66	0.6	0.55	0.58	0.66	0.7	0.63	0.73	0.63	0.73
PC aa C38:4	0.73	0.69	0.67	0.63	0.79	0.74	0.75	0.76	0.73	0.79
PC aa C38:5	0.63	0.56	0.56	0.63	0.64	0.63	0.8	0.62	0.65	0.73
PC aa C38:6	0.62	0.62	0.64	0.54	0.71	0.61	0.71	0.74	0.66	0.57
PC aa C40:2	0.34	0.37	0.49	0.39	0.45	0.54	0.5	0.51	0.39	0.47
PC aa C40:3	0.44	0.38	0.44	0.32	0.47	0.47	0.5	0.49	0.45	0.49
PC aa C40:4	0.63	0.6	0.64	0.64	0.65	0.65	0.63	0.71	0.67	0.74
PC aa C40:5	0.67	0.61	0.61	0.64	0.62	0.63	0.72	0.69	0.64	0.7
PC aa C40:6	0.62	0.67	0.58	0.51	0.7	0.63	0.69	0.72	0.67	0.48
PC aa C42:0	0.66	0.66	0.63	0.66	0.78	0.74	0.75	0.77	0.78	0.76
PC aa C42:1	0.6	0.59	0.55	0.65	0.73	0.71	0.68	0.7	0.66	0.69
PC aa C42:2	0.55	0.53	0.52	0.54	0.53	0.53	0.54	0.56	0.44	0.64
PC aa C42:4	0.49	0.41	0.54	0.48	0.49	0.53	0.56	0.51	0.47	0.62
PC aa C42:5	0.37	0.3	0.37	0.27	0.49	0.48	0.48	0.48	0.43	0.5
PC aa C42:6	0.5	0.37	0.4	0.53	0.5	0.46	0.64	0.54	0.52	0.62
PC ae C30:0	0.58	0.48	0.53	0.56	0.68	0.65	0.66	0.73	0.58	0.73
PC ae C30:2	0.7	0.67	0.6	0.59	0.77	0.77	0.79	0.77	0.75	0.8
PC ae C32:1	0.71	0.65	0.71	0.68	0.76	0.78	0.81	0.74	0.74	0.8
PC ae C32:2	0.71	0.67	0.71	0.73	0.77	0.78	0.85	0.8	0.75	0.79
PC ae C34:0	0.57	0.48	0.54	0.52	0.61	0.59	0.59	0.67	0.55	0.63
PC ae C34:1	0.55	0.52	0.61	0.6	0.7	0.68	0.68	0.69	0.68	0.77
PC ae C34:2	0.67	0.67	0.7	0.67	0.67	0.71	0.71	0.75	0.66	0.74
PC ae C34:3	0.67	0.69	0.73	0.72	0.71	0.71	0.8	0.8	0.79	0.81
PC ae C36:0	0.59	0.56	0.64	0.37	0.71	0.69	0.57	0.71	0.61	0.57
PC ae C36:1	0.6	0.54	0.53	0.6	0.71	0.62	0.63	0.69	0.67	0.81
PC ae C36:2	0.68	0.64	0.66	0.65	0.75	0.76	0.75	0.78	0.63	0.72
PC ae C36:3	0.64	0.64	0.69	0.61	0.63	0.7	0.68	0.75	0.64	0.78
PC ae C36:4	0.64	0.59	0.66	0.63	0.68	0.72	0.78	0.71	0.7	0.79
PC ae C36:5	0.7	0.59	0.7	0.71	0.72	0.78	0.84	0.76	0.75	0.87
PC ae C38:0	0.64	0.56	0.56	0.57	0.68	0.64	0.73	0.69	0.69	0.68
PC ae C38:2	0.68	0.61	0.57	0.6	0.66	0.63	0.65	0.69	0.52	0.62
PC ae C38:3	0.62	0.51	0.56	0.58	0.67	0.7	0.63	0.68	0.54	0.73
PC ae C38:4	0.62	0.54	0.62	0.62	0.7	0.76	0.72	0.68	0.73	0.8
PC ae C38:5	0.62	0.61	0.63	0.63	0.72	0.72	0.78	0.75	0.78	0.8
PC ae C38:6	0.57	0.51	0.56	0.61	0.67	0.67	0.77	0.71	0.7	0.75
PC ae C40:1	0.64	0.56	0.49	0.67	0.67	0.63	0.7	0.64	0.68	0.74
PC ae C40:2	0.61	0.68	0.67	0.6	0.77	0.77	0.73	0.71	0.71	0.74
PC ae C40:3	0.66	0.68	0.59	0.65	0.71	0.74	0.74	0.72	0.66	0.72
PC ae C40:4	0.59	0.61	0.54	0.61	0.73	0.78	0.7	0.66	0.71	0.77
PC ae C40:5	0.6	0.61	0.56	0.63	0.75	0.77	0.77	0.69	0.7	0.81
PC ae C40:6	0.52	0.57	0.53	0.48	0.72	0.71	0.73	0.76	0.66	0.72
PC ae C42:1	0.54	0.53	0.55	0.51	0.64	0.63	0.62	0.62	0.62	0.68
PC ae C42:2	0.62	0.55	0.63	0.57	0.63	0.64	0.71	0.68	0.63	0.71
PC ae C42:3	0.63	0.57	0.58	0.67	0.68	0.73	0.64	0.74	0.64	0.7
PC ae C42:4	0.64	0.65	0.56	0.58	0.76	0.79	0.71	0.73	0.71	0.78
PC ae C42:5	0.66	0.69	0.6	0.69	0.79	0.83	0.79	0.76	0.82	0.82
PC ae C44:3	0.47	0.39	0.38	0.4	0.49	0.54	0.48	0.49	0.48	0.52
PC ae C44:4	0.56	0.56	0.61	0.64	0.65	0.73	0.7	0.68	0.77	0.77
PC ae C44:5	0.68	0.69	0.58	0.67	0.8	0.8	0.8	0.77	0.87	0.82
PC ae C44:6	0.69	0.68	0.68	0.75	0.78	0.8	0.77	0.78	0.84	0.81
Sphingolipids
SM C16:0	0.66	0.67	0.56	0.63	0.75	0.71	0.68	0.67	0.7	0.64
SM C16:1	0.68	0.68	0.57	0.67	0.78	0.74	0.76	0.75	0.78	0.79
SM C18:0	0.66	0.67	0.56	0.64	0.71	0.71	0.67	0.71	0.75	0.73
SM C18:1	0.65	0.64	0.51	0.67	0.72	0.7	0.69	0.74	0.77	0.76
SM C20:2	0.57	0.47	0.47	0.47	0.56	0.58	0.65	0.53	0.58	0.63
SM C24:0	0.71	0.71	0.67	0.71	0.75	0.69	0.69	0.73	0.75	0.77
SM C24:1	0.68	0.71	0.64	0.66	0.74	0.67	0.66	0.69	0.79	0.69
SM C26:0	0.43	0.61	0.51	0.5	0.47	0.45	0.35	0.5	0.52	0.55
SM C26:1	0.52	0.53	0.56	0.51	0.64	0.55	0.57	0.61	0.69	0.58
SM (OH) C14:1	0.75	0.71	0.7	0.67	0.84	0.84	0.76	0.82	0.67	0.8
SM (OH) C16:1	0.7	0.68	0.63	0.66	0.81	0.79	0.7	0.78	0.68	0.71
SM (OH) C22:1	0.73	0.72	0.64	0.66	0.76	0.74	0.74	0.73	0.75	0.75
SM (OH) C22:2	0.7	0.69	0.63	0.66	0.8	0.8	0.8	0.81	0.77	0.83
SM (OH) C24:1	0.66	0.7	0.63	0.58	0.72	0.69	0.68	0.7	0.65	0.73
Hexoses
Hexoses	0.31	0.36	0.23	0.24	0.67	0.69	0.74	0.74	0.76	0.79
Summary statistics (across metabolites)
Median	0.59	0.53	0.54	0.57	0.64	0.62	0.63	0.66	0.62	0.695
25th percentile	0.43	0.38	0.425	0.42	0.53	0.5275	0.5	0.5475	0.51	0.5875
75th percentile	0.65	0.625	0.61	0.64	0.72	0.71	0.72	0.7225	0.7	0.77
Abbreviations: perc, percentile; mo, months; NA, not applicable (i.e. metabolite not included in data at diagnosis); vs, versus; wk, weeks; y, years.
For an explanation of abbreviated metabolite names, see Supplementary Table 1.

## Sheet: Supplementary Table 4
Supplementary Table 4. Results of linear mixed models assessing longitudinal associations of post-treatment time (per 6 months) on metabolite concentrations among included colorectal cancer survivors, between 6 weeks and 2 years post-treatment.a
Acylcarnitines	% diff in metabolite conc (per 6 mo of time)b	95% CI lower bound	95% CI upper bound	P-value	FDR-adjusted q-value
Acylcarnitine C0	2.32162	1.19082	3.46505	6.08907e-05	0.00105036
Acylcarnitine C2	0.505504	-0.827814	1.85675	0.459665	0.70482
Acylcarnitine C3	1.18256	0.709689	1.65764	1.22584e-06	5.63886e-05
Acylcarnitine C4	0.704693	0.392371	1.01799	1.19533e-05	0.000274926
Acylcarnitine C5	0.578372	0.336359	0.820968	3.52959e-06	0.000121771
Acylcarnitine C10:1	0.24105	-0.0463009	0.529226	0.100895	0.302686
Acylcarnitine C12:1	0.235175	0.0292344	0.441539	0.0256405	0.101097
Acylcarnitine C14:1	0.0340032	-0.121299	0.189547	0.668201	0.811851
Acylcarnitine C14:2	0.0147153	-0.0643491	0.0938422	0.715516	0.857911
Acylcarnitine C16	-0.091584	-0.237129	0.0541733	0.218593	0.502764
Acylcarnitine C18	-0.0597984	-0.147292	0.0277718	0.181299	0.454895
Acylcarnitine C18:1	-0.0990444	-0.273133	0.0753478	0.265977	0.534433
Acylcarnitine C18:2	-0.0580697	-0.12611	0.0100175	0.0952411	0.292073
Amino acids
Alanine	1.45244	0.188134	2.73271	0.024677	0.101097
Arginine*	1.7156	0.559135	2.88535	0.00371319	0.0236255
Asparagine	0.953079	0.0765811	1.83725	0.0335198	0.115643
Aspartate	-0.42209	-2.34353	1.53715	0.67066	0.811851
Citrulline*	1.84173	0.636841	3.06105	0.00280023	0.0193216
Glutamine	0.961145	0.123086	1.80622	0.0249533	0.101097
Glutamate	1.21679	-0.737185	3.20923	0.224565	0.503345
Glycine	-0.690133	-1.77812	0.409904	0.218554	0.502764
Histidine	1.16103	0.28384	2.04589	0.00967108	0.0539889
Isoleucine	1.23239	0.137051	2.33971	0.0278154	0.104563
Leucine	2.02813	0.97749	3.0897	0.000162064	0.00223648
Lysine	2.61642	1.47138	3.77438	8.01093e-06	0.000221102
Methionine	3.14233	2.01251	4.28465	5.78517e-08	3.99177e-06
Ornithine	-0.413254	-1.71984	0.910703	0.539133	0.767015
Phenylalanine	1.90556	1.01566	2.8033	2.96604e-05	0.000584733
Proline	-0.716604	-1.87635	0.456847	0.230905	0.505792
Serine	-0.607071	-1.71016	0.508403	0.285464	0.552616
Threonine	0.452411	-0.770093	1.68998	0.470311	0.706942
Tryptophan	0.697096	-0.427874	1.83478	0.22614	0.503345
Tyrosine	1.69467	0.6735	2.7262	0.0011829	0.01166
Valine	1.29456	0.23502	2.36529	0.016893	0.0777077
Biogenic amines
Creatinine	2.76	1.88528	3.64223	1.03155e-09	1.42354e-07
Kynurenine	-1.38381	-2.25051	-0.509416	0.00210023	0.0181145
Putrescine	0.109694	-0.152912	0.372991	0.413722	0.641502
Sarcosine	0.518895	-1.51698	2.59685	0.62023	0.785245
Serotonin	0.381649	-0.504297	1.27548	0.400118	0.634669
t4-hydroxyproline	-4.12083	-6.10368	-2.09612	9.07768e-05	0.00139191
Taurine	1.474	-0.415801	3.39966	0.127759	0.36587
ADMA	0.195561	-0.190607	0.583223	0.321855	0.57596
SDMA	0.238903	-0.207094	0.686894	0.294824	0.552616
Glycerophospholipids
LysoPC a C16:0	-0.666007	-1.83032	0.51211	0.267216	0.534433
LysoPC a C16:1	0.0326941	-1.0836	1.16158	0.954496	0.970627
LysoPC a C17:0	-0.0144881	-0.737328	0.713616	0.968797	0.975868
LysoPC a C18:0	-0.886743	-2.04585	0.286077	0.138512	0.382294
LysoPC a C18:1	-0.201738	-1.54834	1.16328	0.770915	0.886552
LysoPC a C18:2	0.737132	-0.868669	2.36894	0.370822	0.605526
LysoPC a C20:3	0.0800195	-0.918011	1.0881	0.875766	0.951138
LysoPC a C20:4	0.515346	-0.601726	1.64497	0.367815	0.605526
LysoPC a C24:0	0.0504829	-0.0592811	0.160368	0.367955	0.605526
LysoPC a C28:0	0.103617	-0.0760858	0.283643	0.25916	0.533792
LysoPC a C28:1	0.377178	0.160855	0.593968	0.000684499	0.00787174
PC aa C24:0	0.143782	0.0312902	0.2564	0.0125476	0.0624535
PC aa C28:1*	1.33788	0.605931	2.07516	0.000364182	0.00456883
PC aa C30:0	0.132857	-1.23101	1.51555	0.84959	0.951138
PC aa C32:0	-0.440264	-1.40104	0.529875	0.372969	0.605526
PC aa C32:1	0.179466	-1.92128	2.32521	0.868367	0.951138
PC aa C32:2	1.87247	0.17218	3.60162	0.0312522	0.110585
PC aa C32:3	0.358083	-0.158002	0.876836	0.174855	0.446851
PC aa C34:1	-0.32459	-1.38652	0.748776	0.55219	0.775415
PC aa C34:2	0.202891	-0.586824	0.998879	0.615857	0.785245
PC aa C34:3	0.126531	-1.31938	1.59363	0.864782	0.951138
PC aa C34:4	1.73901	0.422344	3.07295	0.0097806	0.0539889
PC aa C36:0	0.000739641	-0.845525	0.854227	0.99864	0.99864
PC aa C36:1	0.0857489	-1.18881	1.37675	0.895773	0.951138
PC aa C36:2	0.269915	-0.650452	1.19881	0.566979	0.775415
PC aa C36:3	0.522064	-0.538133	1.59356	0.336284	0.57596
PC aa C36:4	1.18774	0.269435	2.11445	0.0114783	0.0609231
PC aa C36:5	1.06785	-1.06566	3.24738	0.329688	0.57596
PC aa C36:6	1.07152	0.0669816	2.08614	0.0370431	0.124682
PC aa C38:0	-0.398094	-1.14007	0.349449	0.29633	0.552616
PC aa C38:3	0.0869569	-1.06304	1.25032	0.882869	0.951138
PC aa C38:4	1.1488	0.21311	2.09323	0.0164157	0.0777077
PC aa C38:5	0.397734	-0.77978	1.58922	0.509945	0.740762
PC aa C38:6	0.197208	-0.986935	1.39551	0.745485	0.864512
PC aa C40:2	0.0143003	-0.262166	0.291532	0.919392	0.951138
PC aa C40:3	0.0667369	-0.298978	0.433793	0.721143	0.857911
PC aa C40:4	-0.222479	-1.08819	0.650813	0.616652	0.785245
PC aa C40:5	-0.270267	-1.43944	0.912773	0.653072	0.811851
PC aa C40:6	-0.322287	-1.51784	0.887777	0.600315	0.785245
PC aa C42:0	-0.150056	-0.374196	0.0745877	0.190983	0.470637
PC aa C42:1	-0.0636007	-0.193456	0.0664236	0.338063	0.57596
PC aa C42:2	-0.0785413	-0.211356	0.0544497	0.247521	0.517544
PC aa C42:4	-0.0743336	-0.170285	0.0217098	0.12991	0.36587
PC aa C42:5	-0.161821	-0.428448	0.105521	0.235801	0.50627
PC aa C42:6	-0.0157613	-0.337045	0.306558	0.923569	0.951138
PC ae C30:0	0.126369	-0.171912	0.425542	0.407186	0.638542
PC ae C30:2	0.0995796	0.0387059	0.16049	0.00144086	0.0132559
PC ae C32:1	0.547592	-0.218798	1.31987	0.162562	0.431416
PC ae C32:2	0.531913	0.0548766	1.01122	0.0293465	0.106574
PC ae C34:0	-0.0468672	-0.885084	0.798438	0.91317	0.951138
PC ae C34:1	0.160541	-0.759338	1.08895	0.733441	0.864512
PC ae C34:2	0.676847	-0.444467	1.81079	0.23846	0.50627
PC ae C34:3	1.10623	0.0392029	2.18463	0.0427279	0.140392
PC ae C36:0	-0.691327	-1.15605	-0.224422	0.00393758	0.0236255
PC ae C36:1	0.603108	-0.318531	1.53327	0.201023	0.486687
PC ae C36:2	0.803309	-0.168796	1.78488	0.106322	0.312179
PC ae C36:3	0.299697	-0.7327	1.34283	0.571081	0.775415
PC ae C36:4	-0.0542409	-1.02099	0.921948	0.91293	0.951138
PC ae C36:5	0.842448	-0.084462	1.77796	0.0756673	0.242839
PC ae C38:0	0.767723	-0.109864	1.65302	0.0872807	0.273744
PC ae C38:2	-0.046227	-0.763681	0.676414	0.899944	0.951138
PC ae C38:3	0.457478	-0.41584	1.33846	0.306107	0.563236
PC ae C38:4	0.294272	-0.552925	1.14869	0.497545	0.730439
PC ae C38:5	-0.188765	-1.0008	0.629928	0.650532	0.811851
PC ae C38:6	0.239327	-0.693799	1.18122	0.616658	0.785245
PC ae C40:1*	0.778728	0.252553	1.30766	0.00386298	0.0236255
PC ae C40:2	0.618485	0.0683411	1.17165	0.0280349	0.104563
PC ae C40:3	0.205394	-0.176451	0.5887	0.292759	0.552616
PC ae C40:4	-0.189441	-0.758741	0.383124	0.516206	0.742046
PC ae C40:5	-0.276565	-0.890185	0.340854	0.379644	0.609197
PC ae C40:6	-0.279973	-1.0371	0.482946	0.471294	0.706942
PC ae C42:1	0.140914	-0.0485498	0.330737	0.145702	0.394252
PC ae C42:2	0.141912	-0.143997	0.428641	0.331504	0.57596
PC ae C42:3	0.219687	-0.0930718	0.533426	0.169497	0.441331
PC ae C42:4	-0.0993994	-0.466963	0.269522	0.597214	0.785245
PC ae C42:5	-0.13448	-0.583124	0.316189	0.558327	0.775415
PC ae C44:3	0.0180992	-0.0448023	0.0810403	0.573133	0.775415
PC ae C44:4	-0.047193	-0.221331	0.127249	0.595969	0.785245
PC ae C44:5	0.155689	-0.287812	0.601163	0.492418	0.730439
PC ae C44:6	-0.011124	-0.410342	0.389694	0.95656	0.970627
Sphingolipids
SM C16:0	-0.133047	-0.913596	0.653651	0.739629	0.864512
SM C16:1	0.469977	-0.275203	1.22073	0.217711	0.502764
SM C18:0	0.196743	-0.686156	1.08749	0.663585	0.811851
SM C18:1	-0.111085	-0.944668	0.729512	0.795017	0.906714
SM C20:2	0.0123684	-0.202359	0.227558	0.910252	0.951138
SM C24:0	1.13017	0.244212	2.02396	0.0126717	0.0624535
SM C24:1	0.0907526	-0.828842	1.01887	0.847343	0.951138
SM C26:0*	0.115757	0.0487062	0.182852	0.000771343	0.0081881
SM C26:1	0.0682061	-0.0594664	0.196042	0.295768	0.552616
SM (OH) C14:1	0.871486	0.153095	1.59503	0.0177803	0.0791512
SM (OH) C16:1	0.304495	-0.307082	0.919823	0.330433	0.57596
SM (OH) C22:1*	1.33602	0.479458	2.19989	0.00231804	0.0184865
SM (OH) C22:2	0.853299	0.134511	1.57725	0.0203616	0.0878093
SM (OH) C24:1*	0.480964	0.171824	0.791057	0.00241128	0.0184865
Hexoses
Hexoses	1.40428	0.487614	2.32931	0.0027622	0.0193216
Abbreviations: %, percentage; conc, concentration; mo, months.
* Denotes which of the metabolites that significantly changed over time (FDR-adjusted q-value<0.05) were also related to moderate-to-vigorous physical activity and/or the physical activity guideline in the main longitudinal analysis.
For an explanation of abbreviated metabolite names, see Supplementary Table 1.
a Analyzed with multivariable linear mixed regression models analyzing associations of post-treatment time (analyzed contiuously, per 6 months) and as dependent variables batch-adjusted metabolite residuals.
b The percentage difference in metabolite concentrations was calculated by substracting the exponent of the obtained regression coefficient from 1 and multiplying this outcome with 100, since metabolite concentrations were ln-transformed.

## Sheet: Supplementary Table 5
Supplementary Table 5. Results of linear mixed models assessing longitudinal associations of self-reported time spent on light-intensity physical activity (LPA) and moderate-to-vigorous physical activity (MVPA) and adherence to physical activity (PA) guidelines (≥150 min/week) with metabolite concentrations, among included colorectal cancer survivors between 6 weeks until 2 years post-treatment.a
	MVPA - overall longitudinal associations					MVPA - interindividual associations					MVPA - intraindividual associations					Adherence to PA guideline - overall longitudinal associations					Adherence to PA guideline - interindividual associations					Adherence to PA guideline - intraindividual associations					LPA - overall longitudinal associations					LPA - interindividual associations					LPA - intraindividual associations
	% diff in metabolite conc (per 5 h/wk)b	95% CI lower bound	95% CI upper bound	P-value	FDR-adjusted q-value	% diff in metabolite conc (per 5 h/wk)b	95% CI lower bound	95% CI upper bound	P-value	FDR-adjusted q-value	% diff in metabolite conc (per 5 h/wk)b	95% CI lower bound	95% CI upper bound	P-value	FDR-adjusted q-value	% diff in metabolite conc (adh vs non-adh)b	95% CI lower bound	95% CI upper bound	P-value	FDR-adjusted q-value	% diff in metabolite conc (adh vs non-adh)b	95% CI lower bound	95% CI upper bound	P-value	FDR-adjusted q-value	% diff in metabolite conc (adh vs non-adh)b	95% CI lower bound	95% CI upper bound	P-value	FDR-adjusted q-value	% diff in metabolite conc (per 5 h/wk)b	95% CI lower bound	95% CI upper bound	P-value	FDR-adjusted q-value	% diff in metabolite conc (per 5 h/wk)b	95% CI lower bound	95% CI upper bound	P-value	FDR-adjusted q-value	% diff in metabolite conc (per 5 h/wk)b	95% CI lower bound	95% CI upper bound	P-value	FDR-adjusted q-value
Acylcarnitines
Acylcarnitine C0	0.386326	-0.461896	1.24178	0.373462	0.60663	-0.00261324	-1.28835	1.29987	0.996845	0.996845	0.750168	-0.382637	1.89585	0.195926	0.722316	4.24193	0.010974	8.65187	0.0498268	0.151655	3.669	-3.80329	11.7217	0.34604	0.555274	4.49789	-0.583646	9.83917	0.0844356	0.620641	0.555616	-0.0937389	1.20919	0.0941735	0.912809	0.956092	-0.195351	2.12082	0.105284	0.656485	0.3255	-0.459155	1.11634	0.417747	0.974321
Acylcarnitine C2	-1.03946	-2.01924	-0.0498885	0.0399809	0.169255	-1.6275	-3.01951	-0.215508	0.0249323	0.0732054	-0.286074	-1.66181	1.1089	0.686301	0.941183	-3.00581	-7.68952	1.91556	0.227261	0.435583	-8.23905	-15.595	-0.242055	0.0447351	0.137188	-0.0812553	-6.03259	6.247	0.979314	0.995486	-0.179891	-0.945391	0.591525	0.646807	0.925066	0.799201	-0.469614	2.08419	0.219223	0.656485	-0.822679	-1.77507	0.138943	0.0941303	0.974321
Acylcarnitine C3	0.289376	-0.0681347	0.648167	0.113248	0.312564	0.12315	-0.423804	0.673108	0.660072	0.74244	0.469082	-0.00414389	0.944548	0.0527497	0.647381	1.39099	-0.363146	3.17601	0.1213	0.261553	0.908323	-2.24599	4.16442	0.577297	0.724245	1.60158	-0.501947	3.74959	0.137387	0.620641	0.327125	0.054377	0.600617	0.0190066	0.910498	0.689161	0.201608	1.17909	0.00597228	0.274725	0.143348	-0.184422	0.472194	0.392295	0.974321
Acylcarnitine C4	0.0937954	-0.178327	0.366659	0.499954	0.669841	-0.256181	-0.811637	0.302386	0.36884	0.482797	0.209987	-0.102855	0.523808	0.189291	0.722316	-0.168021	-1.43138	1.11153	0.795888	0.892948	-4.0511	-7.03124	-0.975422	0.0107643	0.057541	0.585175	-0.799677	1.98936	0.409918	0.761387	0.202036	0.00320931	0.401257	0.0469137	0.910498	0.289549	-0.201474	0.782989	0.249327	0.656485	0.170317	-0.0467553	0.38786	0.124973	0.974321
Acylcarnitine C5	0.214153	0.0536253	0.374937	0.00915931	0.0789991	0.238069	0.0265597	0.450027	0.0283144	0.0781479	0.202593	-0.0462685	0.452075	0.111427	0.647381	0.688851	-0.136463	1.52099	0.102577	0.228317	0.306236	-0.944093	1.57235	0.633192	0.743414	0.980757	-0.118196	2.0918	0.081167	0.620641	0.0896759	-0.0377288	0.217243	0.168281	0.912809	0.163916	-0.0249683	0.353157	0.0902354	0.656485	0.0307813	-0.141903	0.203765	0.727175	0.974321
Acylcarnitine C10:1	0.159719	-0.0650758	0.385019	0.164357	0.371825	0.439072	0.094697	0.784631	0.0130348	0.0499668	-0.0160764	-0.312402	0.28113	0.915499	0.987407	-0.193855	-1.28367	0.907993	0.729158	0.862761	-0.136391	-2.13083	1.89869	0.894604	0.942407	-0.218156	-1.51755	1.09838	0.74416	0.925172	-0.0253184	-0.196308	0.145964	0.771963	0.951168	0.194716	-0.109774	0.500134	0.211398	0.656485	-0.0977154	-0.303404	0.108398	0.353058	0.974321
Acylcarnitine C12:1	-0.0331623	-0.180915	0.114809	0.660448	0.777322	-0.0420958	-0.246291	0.162517	0.686872	0.746364	0.0171322	-0.19639	0.231111	0.875235	0.987407	-0.893476	-1.62278	-0.15876	0.0175222	0.0798581	-1.71342	-2.87369	-0.539282	0.0046598	0.0459323	-0.373948	-1.30872	0.569682	0.436449	0.764692	-0.0420567	-0.157428	0.0734477	0.47553	0.912809	0.138372	-0.0438203	0.320896	0.137857	0.656485	-0.163566	-0.311669	-0.0152425	0.0312392	0.810319
Acylcarnitine C14:1	-0.0042346	-0.11634	0.107997	0.941041	0.969132	0.122374	-0.0322769	0.277264	0.122226	0.210839	-0.11434	-0.275931	0.0475117	0.166793	0.722316	-0.736934	-1.29079	-0.179967	0.00978449	0.067513	-0.939127	-1.83233	-0.0377982	0.0421026	0.132049	-0.611044	-1.31767	0.100645	0.0929742	0.620641	-0.0538111	-0.141298	0.0337523	0.228757	0.912809	0.0711718	-0.0665004	0.209034	0.312015	0.70587	-0.117998	-0.230271	-0.00559886	0.0402473	0.810319
Acylcarnitine C14:2	0.0127031	-0.0462255	0.0716664	0.672868	0.780301	0.076168	-0.00815777	0.160565	0.0778724	0.153988	-0.0333927	-0.115371	0.0486525	0.425368	0.838582	-0.277518	-0.567962	0.0137747	0.0622899	0.165308	-0.42131	-0.912065	0.0718759	0.0950634	0.225399	-0.200025	-0.560718	0.161977	0.279034	0.713086	-0.0235256	-0.0690776	0.0220472	0.311961	0.912809	0.0491062	-0.025827	0.124095	0.200151	0.656485	-0.0572672	-0.114198	-0.000303633	0.0494476	0.852971
Acylcarnitine C16	-0.0318824	-0.128945	0.065275	0.520262	0.690348	-0.0271927	-0.153006	0.0987792	0.6725	0.74244	-0.0345635	-0.188848	0.119959	0.66114	0.940591	-0.37193	-0.868073	0.126695	0.143986	0.301043	-0.702168	-1.43187	0.0329328	0.0623149	0.171872	-0.0913426	-0.768359	0.590293	0.792359	0.935191	-0.0696074	-0.147139	0.00798443	0.0791737	0.910498	-0.0558493	-0.168386	0.0568142	0.332136	0.739272	-0.0813677	-0.188553	0.0259331	0.137957	0.974321
Acylcarnitine C18	-0.0137634	-0.0707272	0.0432329	0.636135	0.759104	-0.0181108	-0.090477	0.0543077	0.624389	0.718047	-0.00465686	-0.0981565	0.0889303	0.922319	0.987407	0.0602631	-0.235592	0.356996	0.690203	0.835508	-0.0712918	-0.4993	0.358557	0.744941	0.826776	0.180863	-0.229778	0.593193	0.389029	0.756142	-0.0434517	-0.0892911	0.00240873	0.0637818	0.910498	-0.0388	-0.103632	0.0260739	0.242182	0.656485	-0.0492697	-0.11423	0.0157325	0.138117	0.974321
Acylcarnitine C18:1	-0.0824889	-0.194293	0.0294407	0.149208	0.348995	-0.0978579	-0.238273	0.0427546	0.17385	0.268372	-0.0466711	-0.23365	0.140658	0.625348	0.940591	-0.725486	-1.30184	-0.145763	0.0145217	0.0715712	-1.10906	-1.92289	-0.288471	0.00866594	0.057541	-0.344726	-1.16143	0.478725	0.411272	0.761387	-0.0857087	-0.176088	0.0047521	0.0637919	0.910498	-0.0653002	-0.191277	0.0608356	0.311153	0.70587	-0.111866	-0.241772	0.0182098	0.0926133	0.974321
Acylcarnitine C18:2	0.00889353	-0.0396399	0.0574506	0.719659	0.808125	0.0144427	-0.0522487	0.0811786	0.67171	0.74244	0.000947356	-0.0705125	0.0724584	0.97929	0.987407	-0.000573193	-0.244857	0.244309	0.996336	0.996336	-0.131641	-0.520568	0.258806	0.508765	0.670189	0.084844	-0.229613	0.400292	0.597632	0.824732	-0.0292583	-0.0673012	0.00879906	0.132321	0.912809	-0.0353333	-0.094739	0.0241078	0.245072	0.656485	-0.0240543	-0.0736895	0.0256056	0.342939	0.974321
Amino acids
Alanine	-0.00151907	-0.890934	0.895877	0.997342	0.998332	-0.537412	-1.75898	0.69934	0.39363	0.502971	0.660031	-0.641536	1.97865	0.322416	0.803782	4.55263	-0.0237152	9.33845	0.0516505	0.151655	1.83502	-5.275	9.47871	0.622832	0.741845	6.27539	0.379444	12.5176	0.0372343	0.592694	0.758287	0.0566518	1.46484	0.0344809	0.910498	0.996464	-0.109142	2.11431	0.078729	0.656485	0.51205	-0.392561	1.42488	0.26885	0.974321
Arginine	1.3196	0.505797	2.13998	0.00152038	0.0299733	1.92435	0.823731	3.03699	0.000682133	0.0117668	0.704777	-0.504848	1.92911	0.25532	0.745051	4.09094	-0.0971645	8.45463	0.0561091	0.158022	6.46509	-0.210487	13.5872	0.0589818	0.169573	2.51725	-2.79897	8.12423	0.360676	0.743207	0.259722	-0.375326	0.898817	0.423949	0.912809	0.784249	-0.187235	1.76519	0.115158	0.656485	-0.0354738	-0.871211	0.80731	0.934026	0.974321
Asparagine	0.86429	0.199401	1.53359	0.0109962	0.0892634	0.880506	-0.0979972	1.86859	0.0791578	0.153988	0.993138	0.0873021	1.90717	0.0321511	0.633979	2.98739	-0.324147	6.40895	0.0779875	0.195678	5.13373	-0.686288	11.2948	0.086026	0.211993	1.94641	-2.04761	6.10328	0.345007	0.743207	0.344889	-0.163863	0.856234	0.184772	0.912809	1.16651	0.295023	2.04557	0.00911381	0.314426	-0.0831506	-0.706384	0.543994	0.794551	0.974321
Aspartate	-0.111818	-1.45943	1.25422	0.871804	0.925454	-0.397849	-2.18879	1.42589	0.66712	0.74244	0.332982	-1.72226	2.43121	0.753061	0.965531	-0.256124	-6.91656	6.88089	0.942042	0.976286	-4.36459	-14.0168	6.3712	0.411697	0.614519	2.85113	-6.10651	12.6634	0.545704	0.796215	0.0732644	-0.996038	1.15412	0.893744	0.982874	0.307445	-1.30433	1.94554	0.71062	0.878076	-0.166873	-1.59218	1.27908	0.820036	0.974321
Citrulline	1.54099	0.611813	2.47875	0.00117102	0.0269335	2.25103	0.826843	3.69533	0.00209564	0.0186859	1.09651	-0.131844	2.33998	0.0811543	0.647381	3.85041	-0.736951	8.64977	0.101689	0.228317	3.54626	-4.67738	12.4794	0.409906	0.614519	3.98039	-1.48661	9.75078	0.157409	0.620641	0.410582	-0.291363	1.11747	0.252731	0.912809	1.04798	-0.200478	2.31206	0.101519	0.656485	0.184696	-0.662156	1.03877	0.6703	0.974321
Glutamine	0.210364	-0.371096	0.795218	0.479379	0.654993	0.172914	-0.602475	0.954352	0.663425	0.74244	0.40655	-0.474488	1.29539	0.367453	0.815705	1.49788	-1.4595	4.54401	0.324759	0.523885	2.93406	-1.66019	7.74295	0.21562	0.419092	0.465489	-3.37029	4.45353	0.815238	0.944881	0.463469	0.00248485	0.926579	0.0492001	0.910498	1.0007	0.30256	1.70369	0.00530795	0.274725	0.031516	-0.579137	0.645919	0.91971	0.974321
Glutamate	-0.898592	-2.23962	0.460832	0.194617	0.406927	-0.880681	-2.69233	0.964699	0.348209	0.462047	-0.946531	-2.94923	1.0975	0.361985	0.815705	2.54169	-4.30048	9.87305	0.476483	0.670965	2.85364	-7.70299	14.6177	0.610995	0.741845	2.32654	-6.47848	11.9606	0.616639	0.834843	-0.330657	-1.39451	0.744672	0.545437	0.914608	-0.429655	-2.05461	1.22226	0.608464	0.873364	-0.252472	-1.65793	1.17307	0.727148	0.974321
Glycine	0.644235	-0.27041	1.56727	0.168471	0.374984	0.327212	-1.21483	1.89333	0.679703	0.744436	0.727624	-0.409165	1.87739	0.211318	0.722316	5.95319	1.43555	10.672	0.0095205	0.067513	6.42302	-2.6465	16.3375	0.171937	0.35414	5.80536	0.646047	11.2292	0.0274925	0.543596	-0.305015	-0.983499	0.378119	0.380955	0.912809	-1.14264	-2.48552	0.218732	0.100831	0.656485	-0.0479615	-0.832362	0.742644	0.905064	0.974321
Histidine	1.0027	0.402922	1.60606	0.00109255	0.0269335	1.14463	0.346349	1.94927	0.00533152	0.0289406	0.999019	0.0899546	1.91634	0.0317874	0.633979	4.2035	1.08627	7.41685	0.00807371	0.063209	9.61898	4.708	14.7603	0.000112311	0.00516629	0.252645	-3.70257	4.37031	0.902276	0.960133	0.641146	0.168098	1.11643	0.00803998	0.910498	1.30139	0.5873	2.02056	0.000416593	0.0574898	0.138202	-0.488878	0.769233	0.666779	0.974321
Isoleucine	-0.19287	-0.947839	0.567854	0.618437	0.75526	-0.934143	-1.94646	0.0886221	0.0745962	0.153988	0.89775	-0.224082	2.0322	0.117958	0.647381	-1.29041	-5.00281	2.56708	0.506888	0.680348	-2.90085	-8.62041	3.1767	0.342805	0.555274	-0.203622	-5.03087	4.86899	0.935817	0.978354	-0.128222	-0.722222	0.469332	0.673486	0.934094	0.640645	-0.276753	1.56648	0.17292	0.656485	-0.80875	-1.57622	-0.0352932	0.0411032	0.810319
Leucine	0.520707	-0.165678	1.21181	0.137947	0.348995	0.0955257	-0.807241	1.00651	0.836539	0.867988	1.2565	0.201361	2.32276	0.0199608	0.633979	1.74266	-1.75287	5.36254	0.333121	0.523885	1.9029	-3.39451	7.4908	0.489508	0.662275	1.62143	-2.99126	6.45345	0.497749	0.796215	0.256702	-0.286142	0.802501	0.355042	0.912809	0.793347	-0.0189439	1.61224	0.0567832	0.656485	-0.26367	-0.98693	0.464873	0.477497	0.974321
Lysine	0.497436	-0.238927	1.23923	0.186609	0.406927	0.0120572	-0.925516	0.958503	0.980006	0.987159	1.44488	0.259753	2.64402	0.0171775	0.633979	2.01015	-1.7901	5.95745	0.304591	0.506428	2.03857	-3.49958	7.89456	0.479073	0.661055	1.98541	-3.18783	7.43509	0.459597	0.764692	0.23788	-0.35068	0.829917	0.429368	0.912809	0.750709	-0.0951459	1.60372	0.0833588	0.656485	-0.356441	-1.16683	0.460596	0.391929	0.974321
Methionine	0.642771	-0.0636264	1.35416	0.0752184	0.241399	0.499496	-0.390961	1.39791	0.273637	0.37388	1.03396	-0.133557	2.21512	0.083544	0.647381	4.15489	0.413031	8.03618	0.0295702	0.110289	6.06218	0.642483	11.7737	0.0286987	0.101549	2.36693	-2.74855	7.75149	0.371603	0.743207	0.240063	-0.327551	0.810909	0.408227	0.912809	0.611707	-0.187686	1.4175	0.135296	0.656485	-0.184052	-0.987101	0.62551	0.655113	0.974321
Ornithine	0.622039	-0.350778	1.60435	0.211391	0.428999	0.376404	-0.995832	1.76766	0.593169	0.687876	0.979254	-0.406138	2.38392	0.167535	0.722316	-0.566887	-5.27676	4.37717	0.818458	0.903577	-2.11483	-9.66918	6.07128	0.602351	0.741845	0.339788	-5.60307	6.65678	0.913336	0.962141	0.0307404	-0.721717	0.788901	0.936434	0.983748	0.530613	-0.692856	1.76916	0.39772	0.787479	-0.314074	-1.26603	0.647064	0.520877	0.974321
Phenylalanine	0.370289	-0.320689	1.06606	0.294722	0.535153	0.400007	-0.744671	1.55789	0.495612	0.616167	0.39746	-0.472868	1.2754	0.372387	0.815705	0.584267	-2.70595	3.98575	0.731471	0.862761	-1.30637	-7.62234	5.44144	0.697049	0.79509	1.23397	-2.58891	5.20688	0.532669	0.796215	0.317674	-0.201483	0.839532	0.23133	0.912809	0.711806	-0.303481	1.73743	0.171183	0.656485	0.179076	-0.424603	0.786415	0.562106	0.974321
Proline	-0.422068	-1.3685	0.533447	0.385673	0.611757	-1.6549	-3.17561	-0.110293	0.03684	0.0907842	0.309958	-0.89775	1.53238	0.616802	0.940591	-0.132375	-4.62744	4.57455	0.955062	0.976286	-7.33891	-15.3081	1.38015	0.0978371	0.225399	2.52166	-2.82266	8.15988	0.362436	0.743207	0.592189	-0.128402	1.31798	0.107971	0.912809	0.367462	-1.00583	1.7598	0.602245	0.873364	0.573362	-0.268836	1.42267	0.183425	0.974321
Serine	0.490429	-0.375078	1.36346	0.268049	0.507901	0.240376	-1.07188	1.57004	0.721335	0.777689	0.733358	-0.423279	1.90343	0.215671	0.722316	4.08179	-0.227174	8.57684	0.0641191	0.16595	4.71192	-2.97045	13.0025	0.23736	0.442645	3.80111	-1.35133	9.22266	0.15171	0.620641	-0.227858	-0.884843	0.433482	0.498802	0.912809	0.0780755	-1.08418	1.25398	0.895921	0.943794	-0.399534	-1.19507	0.402411	0.32845	0.974321
Threonine	0.896276	0.0265578	1.77356	0.0438325	0.177908	0.848298	-0.337892	2.04861	0.163017	0.25564	1.01961	-0.268169	2.32402	0.12197	0.647381	1.73184	-2.62992	6.289	0.442783	0.646759	5.7701	-1.3077	13.3555	0.113573	0.252792	-0.876149	-6.33439	4.90016	0.760877	0.929212	0.304289	-0.3755	0.988716	0.381521	0.912809	0.568944	-0.486249	1.63533	0.292783	0.696623	0.104308	-0.783946	1.00051	0.818782	0.974321
Tryptophan	0.803252	-0.0143256	1.62752	0.0546265	0.208255	0.521563	-0.638286	1.69495	0.380501	0.490739	1.23324	0.0792049	2.40058	0.0367524	0.633979	5.02316	0.85644	9.36202	0.0179391	0.0798581	9.22743	2.15276	16.7921	0.0103087	0.057541	2.68132	-2.40876	8.03688	0.308299	0.733539	0.219746	-0.411178	0.854667	0.495956	0.912809	0.962844	-0.0736495	2.01009	0.0699084	0.656485	-0.264023	-1.0551	0.533384	0.515612	0.974321
Tyrosine	0.237207	-0.504515	0.984459	0.532041	0.692657	-0.0817205	-1.17144	1.02001	0.883952	0.910338	0.640716	-0.372038	1.66377	0.216571	0.722316	3.5527	-0.160936	7.40447	0.0614435	0.165308	4.77846	-1.67851	11.6595	0.151563	0.316904	2.95298	-1.54737	7.65904	0.202642	0.650338	-0.112974	-0.681432	0.458738	0.697999	0.934094	0.63022	-0.34448	1.61445	0.207038	0.656485	-0.538034	-1.2342	0.163038	0.133021	0.974321
Valine	0.213709	-0.503671	0.936262	0.560522	0.710908	-0.313124	-1.2673	0.650272	0.523401	0.628082	1.00919	-0.0788313	2.10906	0.0699281	0.647381	2.01109	-1.64085	5.79863	0.284791	0.4852	1.16016	-4.40527	7.04961	0.689837	0.79509	2.62282	-2.17105	7.65161	0.289448	0.725142	0.204552	-0.362206	0.774533	0.480373	0.912809	0.615854	-0.244059	1.48318	0.162213	0.656485	-0.210344	-0.958365	0.543326	0.583653	0.974321
Biogenic amines
Creatinine	0.0164469	-0.715978	0.754275	0.965034	0.979226	-0.58559	-1.99742	0.846577	0.421713	0.53132	0.278769	-0.579371	1.14432	0.525881	0.924051	-1.68377	-5.02151	1.77127	0.335647	0.523885	-7.3927	-14.6375	0.467016	0.0657706	0.174545	-0.402998	-4.12576	3.46432	0.835518	0.952905	0.352767	-0.187059	0.895513	0.201212	0.912809	0.97832	-0.284523	2.25716	0.130704	0.656485	0.184041	-0.411648	0.783292	0.545988	0.974321
Kynurenine	-0.414168	-1.09823	0.274623	0.23837	0.467704	-0.788323	-1.84135	0.276003	0.147332	0.245594	-0.0338422	-0.93304	0.873518	0.941507	0.987407	-2.89832	-6.10132	0.413933	0.0861735	0.212356	-6.65894	-12.2548	-0.706241	0.0298047	0.102826	-1.29095	-5.15239	2.7277	0.523706	0.796215	0.137418	-0.385875	0.66346	0.607636	0.914608	0.921187	-0.0281744	1.87956	0.0583747	0.656485	-0.242808	-0.866726	0.385038	0.448032	0.974321
Putrescine	-0.0345248	-0.231688	0.163028	0.731855	0.812623	0.00543999	-0.281275	0.29298	0.970407	0.984678	-0.0755674	-0.349278	0.198895	0.589366	0.940591	-0.385476	-1.35463	0.5932	0.439045	0.646759	-0.564811	-2.20906	1.10708	0.506104	0.670189	-0.290924	-1.48989	0.922637	0.637151	0.845451	0.0705647	-0.0818726	0.223235	0.364779	0.912809	0.0490152	-0.205849	0.30453	0.706812	0.878076	0.0878047	-0.102684	0.278656	0.367065	0.974321
Sarcosine	-0.834149	-1.89985	0.243125	0.129121	0.336201	-0.379859	-1.60185	0.857309	0.545805	0.64377	-2.1912	-4.37846	0.0460901	0.0552855	0.647381	-2.71849	-8.37819	3.29083	0.367793	0.561075	-1.93092	-9.06527	5.76316	0.613047	0.741845	-4.0624	-13.1401	5.96398	0.413798	0.761387	0.125636	-0.782341	1.04192	0.787137	0.954058	0.367251	-0.745425	1.4924	0.519473	0.833573	-0.14364	-1.70226	1.4397	0.857924	0.974321
Serotonin	0.146542	-0.550267	0.848234	0.681163	0.78198	0.616179	-0.46772	1.71188	0.267377	0.369383	-0.226687	-1.1388	0.693844	0.628407	0.940591	1.97374	-1.43523	5.50062	0.260308	0.454716	1.89324	-4.30835	8.49674	0.558762	0.724245	2.00731	-2.04191	6.2239	0.336758	0.743207	-0.335748	-0.863691	0.195006	0.215034	0.912809	-0.560226	-1.50967	0.398373	0.252128	0.656485	-0.189403	-0.823863	0.449117	0.560422	0.974321
t4-hydroxyproline	-1.24321	-2.66231	0.196576	0.0908103	0.26108	-1.12138	-3.01599	0.810235	0.254388	0.362755	-1.39545	-3.54636	0.803427	0.212421	0.722316	-5.32065	-12.0433	1.91583	0.146159	0.301043	-14.2	-23.3117	-4.00564	0.0079533	0.057541	1.87219	-7.57134	12.2806	0.708803	0.905693	1.04767	-0.102399	2.21098	0.0748022	0.910498	1.0793	-0.651545	2.8403	0.224263	0.656485	1.04504	-0.491496	2.60531	0.184324	0.974321
Taurine	0.7631	-0.506842	2.04925	0.24063	0.467704	1.35533	-0.298938	3.03705	0.110273	0.197633	0.033407	-1.95448	2.0616	0.973998	0.987407	4.19041	-2.39159	11.2163	0.218048	0.423811	4.14366	-5.54067	14.8209	0.415643	0.614519	4.22859	-4.56643	13.8341	0.357691	0.743207	-0.375662	-1.37927	0.63816	0.466534	0.912809	0.117496	-1.34548	1.60217	0.87589	0.936999	-0.703003	-2.07838	0.691688	0.322111	0.974321
ADMA	0.00669799	-0.25192	0.265987	0.959585	0.979226	0.107822	-0.228755	0.445534	0.531118	0.631847	-0.103334	-0.510221	0.305217	0.6198	0.940591	-0.129539	-1.44912	1.20771	0.848579	0.922078	-2.51903	-4.41026	-0.590374	0.0112245	0.057541	1.85616	0.0479632	3.69704	0.0447882	0.592694	-0.00686012	-0.213141	0.199847	0.948105	0.983748	0.121341	-0.179772	0.423361	0.430742	0.787479	-0.101684	-0.384599	0.182034	0.482376	0.974321
SDMA	-0.0849186	-0.436309	0.267712	0.636636	0.759104	-0.283181	-0.841748	0.278533	0.323335	0.433206	0.0725799	-0.38128	0.528507	0.754557	0.965531	-0.439878	-2.12572	1.275	0.613067	0.755386	-4.63772	-7.63878	-1.53915	0.00389278	0.0416153	1.21671	-0.793542	3.26769	0.238027	0.684326	0.207429	-0.0592554	0.474825	0.127999	0.912809	0.409339	-0.0884926	0.909651	0.108354	0.656485	0.107833	-0.20761	0.424273	0.503657	0.974321
Glycerophospholipids
LysoPC a C16:0	1.50793	0.649526	2.37365	0.000591175	0.0269335	2.15596	0.952191	3.37408	0.000505368	0.0110264	0.775546	-0.450701	2.0169	0.216875	0.722316	7.42293	2.94505	12.0956	0.00103351	0.0285249	12.5392	4.97131	20.6527	0.00100601	0.0277658	4.47204	-0.999956	10.2465	0.111734	0.620641	-0.293375	-0.951832	0.369459	0.385105	0.912809	-0.447251	-1.49227	0.608852	0.405887	0.787479	-0.0972145	-0.943205	0.756001	0.822744	0.974321
LysoPC a C16:1	1.33276	0.489825	2.18277	0.00197832	0.031999	1.90905	0.669236	3.16413	0.0027265	0.019803	0.981568	-0.167856	2.14423	0.0952208	0.647381	4.56117	0.321076	8.98048	0.0350892	0.121058	11.3902	3.71301	19.6357	0.00334633	0.0416153	1.2976	-3.70722	6.56254	0.61825	0.834843	-0.129335	-0.769399	0.514856	0.693323	0.934094	0.734937	-0.353946	1.83572	0.187829	0.656485	-0.524186	-1.31192	0.269838	0.195828	0.974321
LysoPC a C17:0	0.904338	0.329773	1.48219	0.00208689	0.031999	1.16758	0.260366	2.083	0.0121779	0.0499052	0.68822	-0.0568872	1.43888	0.0710651	0.647381	4.13874	1.28853	7.06915	0.00431998	0.0458582	4.9428	-0.411899	10.5854	0.0721328	0.187817	3.82511	0.478913	7.28274	0.0252469	0.543596	0.269601	-0.163588	0.704668	0.223363	0.912809	0.0126517	-0.781657	0.813319	0.975217	0.982335	0.402697	-0.113764	0.921829	0.127452	0.974321
LysoPC a C18:0	1.32	0.41716	2.23096	0.00422158	0.0485482	2.13157	0.794185	3.48669	0.00192931	0.0186859	0.530621	-0.690635	1.7669	0.396583	0.820672	7.41512	2.78557	12.2532	0.00153135	0.0301895	10.8809	2.64354	19.7794	0.00924791	0.057541	5.7733	0.242636	11.6091	0.0411614	0.592694	-0.334723	-1.01845	0.353731	0.340122	0.912809	-0.831215	-1.98482	0.335967	0.163312	0.656485	0.0248229	-0.820622	0.877475	0.954327	0.974321
LysoPC a C18:1	1.54754	0.520598	2.58498	0.00317873	0.0398786	1.97406	0.449754	3.52151	0.011579	0.0499052	1.20994	-0.185439	2.62482	0.090283	0.647381	8.12752	2.84815	13.6779	0.00230842	0.0335648	10.2215	0.955612	20.3378	0.0307118	0.103372	7.12795	0.785047	13.87	0.0275737	0.543596	-0.304121	-1.07997	0.477811	0.445066	0.912809	-0.14111	-1.46709	1.20272	0.836138	0.91577	-0.341025	-1.29725	0.624462	0.487791	0.974321
LysoPC a C18:2	2.68521	1.49259	3.89184	1.04175e-05	0.00143762	3.48373	1.78627	5.2095	6.6742e-05	0.0046052	1.86797	0.188908	3.57516	0.0296355	0.633979	16.4794	9.91629	23.4344	3.36214e-07	4.63975e-05	24.0639	12.6956	36.579	1.57437e-05	0.001701	12.3435	4.46515	20.8159	0.00182401	0.155711	0.239966	-0.666248	1.15445	0.605137	0.914608	0.220336	-1.2434	1.70576	0.769606	0.884145	0.361432	-0.790495	1.52674	0.54052	0.974321
LysoPC a C20:3	1.37172	0.618004	2.13108	0.000372912	0.0257309	1.80547	0.703872	2.91913	0.00143504	0.0171967	0.96604	-0.0716007	2.01445	0.0688595	0.647381	5.81429	1.96832	9.80532	0.00287808	0.0361068	7.98645	1.30179	15.1122	0.0191407	0.0814533	4.72753	0.0695499	9.60233	0.0472437	0.592694	-0.0651068	-0.638878	0.511978	0.824622	0.971545	-0.12141	-1.08196	0.848466	0.80557	0.90381	0.019553	-0.695472	0.739726	0.95743	0.974321
LysoPC a C20:4	1.5827	0.644415	2.52972	0.000961925	0.0269335	1.81276	0.157409	3.49548	0.0326451	0.0850004	1.45955	0.317093	2.61501	0.0125274	0.633979	6.28297	1.67869	11.0958	0.00720122	0.063209	7.30556	-2.38604	17.9594	0.14545	0.308801	5.99769	0.815486	11.4463	0.0232557	0.543596	0.071458	-0.616725	0.764406	0.839291	0.971545	-0.0580739	-1.49264	1.39738	0.93729	0.965269	0.124569	-0.659315	0.914638	0.756384	0.974321
LysoPC a C24:0	0.0855144	0.00741584	0.163674	0.0322648	0.148418	0.206161	0.0989121	0.313525	0.000204873	0.00912924	-0.0555969	-0.168451	0.0573845	0.335221	0.803782	0.468751	0.0757646	0.86328	0.0196492	0.0847371	0.799294	0.159386	1.44329	0.0149041	0.0685589	0.267042	-0.2308	0.767368	0.294261	0.725142	-0.028264	-0.089288	0.0327973	0.364536	0.912809	-0.05163	-0.146924	0.0437551	0.289611	0.696623	0.00635652	-0.072101	0.0848756	0.873952	0.974321
LysoPC a C28:0	0.124679	-0.00514071	0.254666	0.0602735	0.210005	0.163494	-0.0177438	0.34506	0.078292	0.153988	0.105079	-0.0819069	0.292414	0.271535	0.749436	0.892155	0.240467	1.54808	0.00740576	0.063209	1.26949	0.207763	2.34247	0.0196847	0.0814533	0.662594	-0.162907	1.49492	0.116715	0.620641	0.00840303	-0.0927495	0.109658	0.870768	0.976959	0.10895	-0.052322	0.270482	0.186729	0.656485	-0.0519255	-0.181645	0.0779625	0.433571	0.974321
LysoPC a C28:1	0.131501	-0.0458182	0.309134	0.146648	0.348995	0.224613	-0.078503	0.528648	0.147831	0.245594	0.0865079	-0.133284	0.306784	0.441208	0.846756	0.740097	-0.11032	1.59775	0.0887497	0.213182	1.32626	-0.42387	3.10716	0.1395	0.300796	0.558857	-0.412413	1.5396	0.261066	0.706415	0.0956802	-0.0368323	0.228368	0.1576	0.912809	0.140947	-0.126475	0.409086	0.302871	0.70587	0.0875194	-0.0651026	0.240374	0.261869	0.974321
PC aa C24:0	0.0442437	-0.0346682	0.123218	0.272353	0.507901	0.0683785	-0.0381709	0.175041	0.209758	0.311253	0.0187314	-0.0998268	0.13743	0.757088	0.965531	0.37733	-0.0226446	0.778905	0.064937	0.16595	0.50181	-0.123555	1.13109	0.117162	0.256641	0.290479	-0.230883	0.814566	0.276001	0.713086	0.00620519	-0.0559788	0.0684279	0.84504	0.971545	0.0247817	-0.0702391	0.119893	0.609798	0.873364	-0.0038324	-0.0861962	0.0785993	0.92741	0.974321
PC aa C28:1	0.690218	0.0766386	1.30756	0.0277659	0.142271	1.66049	0.538016	2.79549	0.00399039	0.0249567	0.310089	-0.422357	1.04792	0.408155	0.820672	2.81391	-0.121199	5.83527	0.0608999	0.165308	8.65186	1.9157	15.8332	0.0116502	0.057541	1.37932	-1.85383	4.71896	0.407932	0.761387	0.153854	-0.298157	0.607914	0.505588	0.912809	0.659176	-0.32092	1.64891	0.189357	0.656485	0.0744339	-0.433278	0.584735	0.774474	0.974321
PC aa C30:0	0.927353	-0.0993366	1.96459	0.0773023	0.242448	1.70055	0.199998	3.22358	0.0271266	0.0763974	0.321376	-1.08904	1.75191	0.65716	0.940591	4.00866	-1.12775	9.4119	0.128729	0.273301	10.6249	1.46117	20.6163	0.0228848	0.085354	0.727021	-5.36905	7.2158	0.820207	0.944881	0.290236	-0.498003	1.08472	0.471852	0.912809	0.823687	-0.498876	2.16383	0.224507	0.656485	0.0879942	-0.8914	1.07707	0.860924	0.974321
PC aa C32:0	0.337712	-0.443724	1.12528	0.398326	0.615438	1.45514	0.182865	2.74357	0.0257369	0.0739937	-0.320065	-1.30913	0.678913	0.528986	0.924051	-1.01337	-4.68162	2.79606	0.597232	0.742505	2.16693	-5.0636	9.94815	0.567503	0.724245	-2.1352	-6.35189	2.27136	0.337367	0.743207	0.0535217	-0.534751	0.645274	0.858902	0.971545	0.377001	-0.737015	1.50352	0.5093	0.833573	0.0226576	-0.667426	0.717535	0.948892	0.974321
PC aa C32:1	0.647829	-0.950439	2.27189	0.429428	0.63361	1.9916	-0.4352	4.47755	0.109809	0.197633	-0.081675	-2.19757	2.07999	0.940393	0.987407	-0.395618	-7.91247	7.73482	0.921156	0.963027	9.9884	-4.42859	26.5802	0.185306	0.372013	-4.74687	-13.3373	4.69505	0.313805	0.733984	-0.402874	-1.61429	0.823459	0.518157	0.912809	1.64882	-0.498865	3.84285	0.134615	0.656485	-1.24039	-2.69742	0.238447	0.100565	0.974321
PC aa C32:2	1.52184	0.298845	2.75975	0.0148717	0.102615	2.76788	1.0435	4.52169	0.00176956	0.0186859	0.401283	-1.32906	2.16197	0.651858	0.940591	12.1293	5.56707	19.0994	0.000215738	0.00992396	23.7608	12.2864	36.4078	2.46521e-05	0.001701	5.55604	-2.21699	13.947	0.166641	0.632112	0.696653	-0.250113	1.6524	0.150231	0.912809	1.58777	0.069088	3.1295	0.0414197	0.656485	0.300024	-0.903883	1.51856	0.627062	0.974321
PC aa C32:3	0.310867	-0.0770594	0.700299	0.116906	0.316335	0.516803	-0.0523594	1.08921	0.0764475	0.153988	0.186197	-0.34571	0.720943	0.493782	0.908559	2.42919	0.49246	4.40324	0.0139832	0.0714696	4.51692	1.14003	8.00657	0.00886553	0.057541	1.38185	-0.968529	3.78801	0.252143	0.695915	0.160291	-0.138132	0.459605	0.293172	0.912809	0.484749	-0.020637	0.992689	0.061271	0.656485	0.00941896	-0.359636	0.379841	0.960201	0.974321
PC aa C34:1	0.249767	-0.571306	1.07762	0.552373	0.710908	0.717373	-0.544796	1.99556	0.267669	0.369383	0.0364449	-1.04526	1.12997	0.947656	0.987407	0.367211	-3.58418	4.48054	0.858101	0.92514	2.75908	-4.51261	10.5845	0.467958	0.658961	-0.64194	-5.30239	4.24787	0.792879	0.935191	-0.697243	-1.31751	-0.0730729	0.0289835	0.910498	0.212252	-0.901362	1.33838	0.710283	0.878076	-1.06454	-1.80862	-0.314823	0.00571262	0.788341
PC aa C34:2	0.472662	-0.160323	1.10966	0.144115	0.348995	1.24129	0.226656	2.26619	0.0170917	0.0561583	0.0400728	-0.769592	0.856345	0.923065	0.987407	4.35757	1.22428	7.58786	0.00627484	0.061852	8.53896	2.41653	15.0274	0.00606107	0.0522767	2.81409	-0.799805	6.55963	0.129231	0.620641	-0.202395	-0.678119	0.275607	0.406265	0.912809	0.335647	-0.554556	1.23382	0.461799	0.799992	-0.351153	-0.911793	0.21266	0.222401	0.974321
PC aa C34:3	1.23787	0.13526	2.35262	0.0280291	0.142271	2.19316	0.542677	3.87074	0.00956458	0.0461191	0.625227	-0.85534	2.1279	0.410336	0.820672	6.56721	0.980687	12.4628	0.0209144	0.0861482	13.8647	3.59072	25.1576	0.0075644	0.057541	3.2531	-3.28866	10.2374	0.338296	0.743207	-0.201773	-1.03675	0.640244	0.637673	0.925066	0.870282	-0.576541	2.33816	0.24084	0.656485	-0.640514	-1.65806	0.387565	0.221851	0.974321
PC aa C34:4	1.27755	0.318819	2.24544	0.00911562	0.0789991	1.97396	0.590276	3.37667	0.00545258	0.0289406	0.793696	-0.535636	2.14079	0.24385	0.744996	7.69168	2.73545	12.887	0.00213846	0.0335648	14.0483	5.34598	23.4696	0.00131992	0.0281987	4.40416	-1.52757	10.6932	0.149445	0.620641	0.510383	-0.226425	1.25263	0.175523	0.912809	1.41536	0.191377	2.65429	0.0241298	0.646063	0.0772027	-0.841373	1.00429	0.869784	0.974321
PC aa C36:0	0.326681	-0.342717	1.00058	0.339993	0.572184	0.754837	-0.287964	1.80854	0.157868	0.253323	0.0420679	-0.834459	0.926342	0.925414	0.987407	2.21423	-1.06215	5.5991	0.188124	0.376248	-0.124991	-5.98503	6.10031	0.967693	0.989197	3.18943	-0.727437	7.26084	0.112566	0.620641	0.360047	-0.149532	0.872227	0.166901	0.912809	0.53007	-0.392046	1.46072	0.261885	0.669262	0.326492	-0.28468	0.941409	0.296403	0.974321
PC aa C36:1	0.321391	-0.672402	1.32513	0.527788	0.692657	1.143	-0.403177	2.71319	0.149492	0.245594	-0.122188	-1.41914	1.19183	0.854624	0.987407	2.01881	-2.81059	7.08818	0.419512	0.629268	5.34843	-3.67716	15.2197	0.255275	0.463525	0.666728	-4.98073	6.64984	0.821636	0.944881	-0.646788	-1.39602	0.108132	0.093418	0.912809	0.37619	-0.984199	1.75527	0.590138	0.873364	-1.01755	-1.91181	-0.11514	0.0277601	0.810319
PC aa C36:2	0.540095	-0.213977	1.29987	0.161294	0.370976	1.50684	0.256717	2.77255	0.0187759	0.0602576	0.0120057	-0.933606	0.966644	0.980252	0.987407	4.81013	1.09188	8.66513	0.0110374	0.0704203	9.57108	2.0305	17.669	0.0125791	0.059859	3.22032	-1.0114	7.63295	0.138566	0.620641	-0.237269	-0.800312	0.328969	0.41103	0.912809	0.126793	-0.963834	1.22943	0.820787	0.908069	-0.293604	-0.949015	0.366143	0.382722	0.974321
PC aa C36:3	0.785188	-0.0450535	1.62233	0.0643047	0.21644	1.60399	0.304253	2.92057	0.0161209	0.0542607	0.288692	-0.79132	1.38046	0.602062	0.940591	4.85195	0.719976	9.15343	0.0212249	0.0861482	8.56253	0.753937	16.9763	0.0318631	0.104693	3.37175	-1.44684	8.42595	0.17406	0.632112	-0.283089	-0.907869	0.34563	0.377009	0.912809	0.317363	-0.819945	1.46771	0.586427	0.873364	-0.467285	-1.21277	0.283821	0.222749	0.974321
PC aa C36:4	1.06193	0.309691	1.81981	0.00574717	0.0566507	1.70228	0.357996	3.06458	0.0135562	0.0505609	0.822386	-0.0869218	1.73997	0.0771678	0.647381	3.79548	0.166325	7.55613	0.0406607	0.130492	7.58622	-0.378633	16.1879	0.0635177	0.171872	2.78724	-1.25532	6.99531	0.180042	0.637071	-0.102104	-0.654689	0.453554	0.718249	0.935259	0.556504	-0.616396	1.74325	0.354738	0.753137	-0.251242	-0.876508	0.377969	0.433442	0.974321
PC aa C36:5	1.34436	-0.241417	2.95534	0.0974919	0.274569	3.00765	0.65356	5.41679	0.0126571	0.0499052	0.0406139	-2.09967	2.22769	0.970662	0.987407	8.1926	0.099196	16.9404	0.0475685	0.149192	12.668	-1.59896	29.0035	0.0853993	0.211993	6.04896	-3.57439	16.6327	0.226952	0.684326	-0.127418	-1.33247	1.09236	0.836966	0.971545	0.655992	-1.38912	2.74352	0.532984	0.835634	-0.352652	-1.83811	1.15528	0.645036	0.974321
PC aa C36:6	0.548924	-0.190939	1.29427	0.146785	0.348995	1.19956	0.116443	2.29439	0.0308571	0.08189	0.0539564	-0.960199	1.0785	0.917398	0.987407	4.62105	0.880212	8.5006	0.0152968	0.0727917	7.03694	0.533596	13.961	0.0344109	0.110435	3.40878	-1.1216	8.14673	0.143281	0.620641	0.299796	-0.269668	0.872511	0.30318	0.912809	0.790845	-0.167838	1.75873	0.107472	0.656485	0.109194	-0.596631	0.820031	0.76257	0.974321
PC aa C38:0	-0.0750297	-0.692207	0.545983	0.812383	0.87585	0.654712	-0.411753	1.7326	0.230983	0.338111	-0.431235	-1.18924	0.332589	0.268349	0.749436	0.833543	-2.10829	3.86379	0.58288	0.737958	-0.0412709	-5.99781	6.2927	0.989503	0.989503	1.1003	-2.26057	4.57673	0.526169	0.796215	0.191844	-0.270387	0.656218	0.416898	0.912809	0.402004	-0.537509	1.35039	0.403705	0.787479	0.175439	-0.354547	0.708245	0.517575	0.974321
PC aa C38:3	0.242409	-0.676067	1.16938	0.606348	0.752164	0.870536	-0.620197	2.38363	0.25498	0.362755	-0.114785	-1.28428	1.06856	0.848517	0.987407	1.73495	-2.69099	6.3622	0.448765	0.646759	3.87584	-4.67987	13.1995	0.386682	0.606388	0.961187	-4.15697	6.35266	0.718738	0.909962	-0.274363	-0.964587	0.420671	0.438438	0.912809	0.0407351	-1.26793	1.36675	0.951708	0.972857	-0.343529	-1.15507	0.474671	0.409933	0.974321
PC aa C38:4	0.764973	-0.0223473	1.55849	0.0573456	0.208255	1.01277	-0.454989	2.50217	0.178465	0.268372	0.68339	-0.252556	1.62812	0.153698	0.722316	2.63913	-1.09978	6.51939	0.169397	0.343777	3.09286	-5.22021	12.1351	0.478274	0.661055	2.52961	-1.62416	6.85877	0.237129	0.684326	-0.0354339	-0.612434	0.544916	0.904529	0.982874	0.228085	-1.05571	1.52854	0.729342	0.881644	-0.0886376	-0.73411	0.561032	0.788714	0.974321
PC aa C38:5	0.808449	-0.122876	1.74846	0.0895405	0.26108	1.56123	0.0563207	3.08876	0.0430594	0.0992714	0.360564	-0.827889	1.56326	0.554066	0.940591	4.82652	0.231977	9.63166	0.0396892	0.130407	5.10263	-3.61952	14.6141	0.261234	0.468186	4.72538	-0.623902	10.3626	0.0851032	0.620641	-0.245199	-0.942004	0.456508	0.492686	0.912809	0.0252446	-1.28693	1.35486	0.970144	0.982335	-0.287541	-1.10882	0.540559	0.495379	0.974321
PC aa C38:6	0.274809	-0.71262	1.27206	0.586948	0.736353	0.802613	-0.943715	2.57973	0.370844	0.482797	0.0417114	-1.1588	1.25681	0.946055	0.987407	2.75339	-1.97128	7.70577	0.258525	0.454716	2.46197	-7.33508	13.2948	0.635673	0.743414	2.83555	-2.50179	8.46506	0.304444	0.733539	0.128488	-0.605664	0.868063	0.73248	0.935259	0.35833	-1.17671	1.91721	0.649621	0.877531	0.0942645	-0.740974	0.936531	0.825686	0.974321
PC aa C40:2	0.199001	0.019256	0.379069	0.0304467	0.144884	0.354053	0.125046	0.583584	0.00267914	0.019803	-0.0465038	-0.337422	0.245264	0.754597	0.965531	1.07672	0.139575	2.02264	0.0245686	0.0941795	1.17671	-0.196103	2.56841	0.0943487	0.225399	0.989016	-0.295063	2.28963	0.132425	0.620641	0.0170079	-0.127185	0.161409	0.81736	0.971545	0.0486298	-0.155893	0.253572	0.641828	0.877531	0.021124	-0.181277	0.223936	0.838157	0.974321
PC aa C40:3	0.212881	-0.0280871	0.454429	0.0840009	0.252003	0.467989	0.160144	0.776781	0.00315843	0.0217932	-0.189659	-0.575935	0.198118	0.337821	0.803782	1.57775	0.32237	2.84884	0.0138775	0.0714696	2.24119	0.390801	4.12568	0.0180585	0.0803894	1.00411	-0.70239	2.73994	0.251105	0.695915	0.0120782	-0.180919	0.205448	0.902503	0.982874	0.0428369	-0.231702	0.318131	0.760259	0.881644	0.0395	-0.229713	0.309439	0.774064	0.974321
PC aa C40:4	0.253486	-0.443335	0.955184	0.47708	0.654993	0.653855	-0.479395	1.80001	0.260363	0.366633	0.0920561	-0.793193	0.985205	0.839231	0.987407	0.523235	-2.80574	3.96623	0.761438	0.875654	0.0540424	-6.3024	6.84171	0.98714	0.989503	0.692077	-3.18586	4.72534	0.730876	0.916918	-0.513892	-1.03546	0.0104287	0.0551761	0.910498	0.199362	-0.798827	1.2076	0.696941	0.878076	-0.751113	-1.36135	-0.137099	0.0170347	0.810319
PC aa C40:5	0.195174	-0.745968	1.14524	0.68565	0.78198	0.466893	-1.07516	2.03298	0.55559	0.649758	0.0566245	-1.13605	1.26369	0.926328	0.987407	0.711921	-3.76872	5.40119	0.760073	0.875654	-1.44781	-9.85819	7.74726	0.748891	0.826776	1.48515	-3.74887	7.00379	0.585587	0.817724	-0.487687	-1.19222	0.221868	0.177952	0.912809	-0.263419	-1.61791	1.10972	0.705693	0.878076	-0.549346	-1.37384	0.282039	0.195422	0.974321
PC aa C40:6	-0.457925	-1.4587	0.553008	0.373649	0.60663	-0.306661	-2.08395	1.50289	0.738186	0.789687	-0.521544	-1.73634	0.70827	0.404708	0.820672	-1.54804	-6.17146	3.3032	0.525194	0.680348	-5.4932	-14.7451	4.76271	0.283471	0.492782	-0.421363	-5.69206	5.14391	0.879118	0.960133	-0.00658281	-0.754324	0.746792	0.986291	0.99349	0.0813048	-1.49369	1.68149	0.920091	0.955466	-0.0225038	-0.871482	0.833745	0.958773	0.974321
PC aa C42:0	-0.0993317	-0.288548	0.0902441	0.3046	0.538908	0.231965	-0.105171	0.570239	0.178915	0.268372	-0.246875	-0.475483	-0.0177421	0.0353334	0.633979	0.0298167	-0.86925	0.937038	0.94842	0.976286	-0.112341	-2.03275	1.84572	0.909729	0.951081	0.0691535	-0.946558	1.09528	0.894407	0.960133	0.0225582	-0.118089	0.163403	0.753499	0.945299	0.0932998	-0.203621	0.391104	0.538924	0.835634	0.0228998	-0.136255	0.182308	0.778225	0.974321
PC aa C42:1	0.000113535	-0.106253	0.106594	0.998332	0.998332	0.222743	0.043968	0.401838	0.0152702	0.053605	-0.122483	-0.254239	0.00944636	0.0695303	0.647381	0.272541	-0.237198	0.784885	0.295653	0.497563	0.434298	-0.603106	1.48253	0.414048	0.614519	0.221133	-0.363773	0.809473	0.459924	0.764692	0.0492763	-0.0303689	0.128985	0.225808	0.912809	0.0366616	-0.120947	0.194519	0.649023	0.877531	0.0697378	-0.0219184	0.161478	0.136704	0.974321
PC aa C42:2	0.0920835	-0.00260784	0.186865	0.0571447	0.208255	0.280417	0.152295	0.408702	2.57416e-05	0.00355234	-0.113891	-0.251405	0.0238125	0.105738	0.647381	0.815727	0.339205	1.29451	0.000822316	0.0283699	1.23249	0.46379	2.00707	0.00181927	0.0281987	0.554511	-0.0524015	1.16511	0.074134	0.620641	-0.0400278	-0.114145	0.0341446	0.290489	0.912809	0.00765633	-0.106236	0.121679	0.895336	0.943794	-0.0438089	-0.139426	0.0518998	0.370046	0.974321
PC aa C42:4	0.0441043	-0.0266386	0.114897	0.222258	0.444516	0.148865	0.0486055	0.249224	0.00393685	0.0249567	-0.0537937	-0.153214	0.0457253	0.289907	0.779096	0.11373	-0.238477	0.46718	0.527516	0.680348	0.323303	-0.26824	0.918355	0.285671	0.492782	-0.00191149	-0.440599	0.438709	0.993205	0.995486	-0.0230445	-0.0778974	0.0318386	0.410751	0.912809	0.00844508	-0.080596	0.0975655	0.852731	0.92659	-0.0279377	-0.0970209	0.0411932	0.428673	0.974321
PC aa C42:5	-0.0403848	-0.222682	0.142245	0.664667	0.777322	0.0808861	-0.158169	0.320513	0.508229	0.62621	-0.196628	-0.48009	0.0876416	0.175761	0.722316	0.11378	-0.817899	1.05421	0.81166	0.903299	0.407908	-0.997786	1.83356	0.571941	0.724245	-0.118563	-1.3634	1.14199	0.853006	0.957031	0.0341038	-0.111046	0.179464	0.645489	0.925066	0.0928919	-0.120842	0.307083	0.395437	0.787479	0.00705144	-0.190398	0.204891	0.944284	0.974321
PC aa C42:6	0.0954785	-0.12631	0.31776	0.399466	0.615438	0.255631	-0.0397323	0.551867	0.0912588	0.174913	-0.0997885	-0.437449	0.239017	0.56361	0.940591	0.365993	-0.76187	1.50667	0.526567	0.680348	0.832348	-0.906608	2.60182	0.35123	0.557123	0.0246039	-1.45614	1.52759	0.974225	0.995486	0.050477	-0.125044	0.226307	0.573421	0.914608	0.117284	-0.14613	0.381392	0.384053	0.787479	0.0257866	-0.209232	0.261359	0.83001	0.974321
PC ae C30:0	0.121301	-0.11996	0.363146	0.32506	0.567827	0.289292	-0.105539	0.685683	0.152495	0.24758	0.0384987	-0.267525	0.345461	0.80562	0.987407	0.69014	-0.473883	1.86778	0.246778	0.449393	1.40891	-0.877873	3.74845	0.230355	0.435466	0.438493	-0.910698	1.80605	0.52637	0.796215	0.0976627	-0.0839616	0.279617	0.292532	0.912809	0.260565	-0.0884635	0.610813	0.144836	0.656485	0.0507613	-0.161818	0.263793	0.640297	0.974321
PC ae C30:2	0.0504477	-0.000264543	0.101186	0.0516365	0.203595	0.0700077	-0.0189949	0.15909	0.124474	0.212066	0.0430752	-0.0189656	0.105155	0.174373	0.722316	0.30787	0.066236	0.550088	0.0127573	0.0704203	0.492594	-0.0189346	1.00674	0.060236	0.169644	0.254818	-0.0191778	0.529565	0.0690931	0.620641	0.0034789	-0.0342512	0.0412232	0.856672	0.971545	0.0274915	-0.0509924	0.106037	0.4931	0.826576	-0.0024893	-0.0455363	0.0405762	0.909837	0.974321
PC ae C32:1	0.23651	-0.413617	0.890883	0.477003	0.654993	1.3364	0.13884	2.54829	0.029536	0.0799208	-0.162293	-0.935147	0.61659	0.682275	0.941183	0.601143	-2.44848	3.7461	0.702891	0.843469	2.68294	-4.16175	10.0165	0.452576	0.650577	0.0901446	-3.29394	3.59265	0.959075	0.995131	-0.0659419	-0.545352	0.415779	0.788135	0.954058	0.76086	-0.289076	1.82185	0.157298	0.656485	-0.218957	-0.755662	0.320652	0.426162	0.974321
PC ae C32:2	0.260904	-0.138742	0.662149	0.201474	0.414977	0.942954	0.233091	1.65784	0.00969169	0.0461191	-0.0104387	-0.492948	0.474411	0.966282	0.987407	2.04933	0.136011	3.99921	0.0360905	0.121475	4.07273	-0.105014	8.42519	0.0572459	0.168084	1.50815	-0.634409	3.69691	0.169795	0.632112	-0.0116949	-0.307716	0.285205	0.9384	0.983748	0.50723	-0.11633	1.13468	0.11228	0.656485	-0.117791	-0.452578	0.218122	0.491822	0.974321
PC ae C34:0	0.378172	-0.29064	1.05147	0.268855	0.507901	0.7656	-0.303009	1.84566	0.162161	0.25564	0.176277	-0.684309	1.04432	0.689296	0.941183	1.88959	-1.35724	5.24329	0.257672	0.454716	2.10261	-4.01702	8.61242	0.509926	0.670189	1.80874	-1.99404	5.75907	0.356579	0.743207	0.139004	-0.366093	0.646662	0.590486	0.914608	0.555053	-0.38909	1.50814	0.251216	0.656485	0.00506698	-0.5922	0.605922	0.986781	0.986781
PC ae C34:1	0.364084	-0.378157	1.11185	0.337612	0.572184	0.846916	-0.375076	2.0839	0.17638	0.268372	0.145023	-0.791734	1.09063	0.76263	0.965531	0.0341039	-3.48161	3.67788	0.985103	0.99583	0.871062	-6.00792	8.25349	0.809999	0.873281	-0.254132	-4.31183	3.97564	0.904473	0.960133	-0.1694	-0.725184	0.389496	0.55191	0.914608	0.425469	-0.650904	1.5135	0.440686	0.789801	-0.348308	-0.99636	0.303985	0.295183	0.974321
PC ae C34:2	1.14279	0.231226	2.06265	0.0141519	0.102615	2.66298	1.16391	4.18426	0.000549074	0.0110264	0.310564	-0.833347	1.46767	0.596469	0.940591	5.73428	1.22377	10.4458	0.0124391	0.0704203	11.7552	2.5691	21.764	0.011675	0.057541	3.72337	-1.39262	9.10478	0.157371	0.620641	0.132296	-0.547908	0.817152	0.703955	0.934094	0.845482	-0.457515	2.16553	0.205639	0.656485	-0.0111673	-0.804163	0.788168	0.978082	0.985222
PC ae C34:3	1.2779	0.376844	2.18704	0.00551272	0.0566507	2.58223	0.9411	4.25004	0.00216649	0.0186859	0.792086	-0.284675	1.88047	0.150706	0.722316	5.89897	1.50521	10.4829	0.00824465	0.063209	15.6083	5.36176	26.8513	0.00241671	0.0333506	3.51367	-1.28946	8.55051	0.155031	0.620641	-0.042443	-0.701798	0.62129	0.899995	0.982874	1.01456	-0.41119	2.46072	0.165148	0.656485	-0.253448	-0.994226	0.492872	0.504993	0.974321
PC ae C36:0	-0.17396	-0.559922	0.213501	0.378683	0.607654	0.216558	-0.441968	0.87944	0.52076	0.628082	-0.349541	-0.827015	0.130231	0.153825	0.722316	-0.637113	-2.4639	1.22389	0.499868	0.680348	-0.0963466	-3.82538	3.77727	0.960428	0.989097	-0.805811	-2.89335	1.3266	0.456366	0.764692	-0.224385	-0.512826	0.0648924	0.128834	0.912809	0.0849264	-0.495941	0.669184	0.775229	0.884145	-0.29746	-0.629319	0.0355063	0.080675	0.974321
PC ae C36:1	0.552477	-0.194669	1.30522	0.148123	0.348995	1.06558	-0.186931	2.33381	0.0970056	0.180902	0.306087	-0.627697	1.24865	0.522242	0.924051	2.89096	-0.727222	6.64101	0.119191	0.261085	3.91784	-3.30887	11.6847	0.296977	0.493769	2.55599	-1.5907	6.87741	0.231403	0.684326	0.00530721	-0.552507	0.566251	0.985169	0.99349	0.407919	-0.692153	1.52018	0.469561	0.799992	-0.095931	-0.742484	0.554833	0.772173	0.974321
PC ae C36:2	0.946162	0.139055	1.75977	0.0218059	0.130836	1.83117	0.444803	3.23668	0.0100358	0.0461646	0.495366	-0.498672	1.49933	0.330489	0.803782	6.12482	2.14026	10.2648	0.00243223	0.0335648	9.38575	1.07645	18.3781	0.0268856	0.0976371	5.14468	0.644409	9.84617	0.0251202	0.543596	0.337734	-0.262436	0.941516	0.271117	0.912809	0.508288	-0.700682	1.73198	0.412317	0.787479	0.344512	-0.345511	1.03931	0.329211	0.974321
PC ae C36:3	1.01066	0.169466	1.85891	0.0187253	0.123052	2.30635	0.91749	3.71433	0.00122924	0.0171967	0.298399	-0.756489	1.3645	0.581025	0.940591	5.31683	1.16345	9.64074	0.0118719	0.0704203	10.8434	2.38714	19.998	0.0115688	0.057541	3.47831	-1.23737	8.41916	0.151537	0.620641	0.031919	-0.595475	0.663273	0.920838	0.983748	0.550066	-0.657527	1.77234	0.374369	0.782771	-0.0558478	-0.786781	0.68047	0.881497	0.974321
PC ae C36:4	0.715204	-0.0869828	1.52383	0.0811602	0.248891	1.60446	0.230324	2.99744	0.0227841	0.0683523	0.332001	-0.655998	1.32983	0.511896	0.924051	1.2976	-2.51067	5.25463	0.509871	0.680348	3.48358	-4.38719	12.0023	0.396962	0.614519	0.635584	-3.67862	5.14302	0.777001	0.935191	-0.135394	-0.730389	0.463168	0.656931	0.925066	0.715195	-0.488302	1.93325	0.246331	0.656485	-0.349223	-1.03142	0.337677	0.3188	0.974321
PC ae C36:5	0.748029	-0.0326375	1.53479	0.060871	0.210005	1.83374	0.418529	3.2689	0.0115178	0.0499052	0.344197	-0.59104	1.28823	0.472422	0.881003	1.70522	-1.98301	5.53224	0.369984	0.561075	4.28557	-3.86247	13.1242	0.312928	0.514096	1.04567	-3.05761	5.32263	0.623107	0.834843	0.100408	-0.474804	0.678945	0.732985	0.935259	1.03712	-0.201628	2.29124	0.102332	0.656485	-0.0919348	-0.739136	0.559487	0.781623	0.974321
PC ae C38:0	0.712592	0.0321704	1.39764	0.0404741	0.169255	1.55294	0.49327	2.62378	0.0043403	0.0249567	0.182322	-0.704525	1.07709	0.688247	0.941183	5.02636	1.62636	8.5401	0.00361545	0.0415777	8.88503	2.45896	15.7141	0.0065125	0.0528661	3.47501	-0.49488	7.60329	0.087758	0.620641	0.118884	-0.395847	0.636274	0.651574	0.925066	0.633045	-0.297623	1.5724	0.18431	0.656485	-0.0270606	-0.642397	0.592087	0.931575	0.974321
PC ae C38:2	0.380688	-0.18845	0.953071	0.190734	0.406927	1.30375	0.418209	2.1971	0.0041812	0.0249567	-0.205429	-0.944752	0.539412	0.588099	0.940591	3.05365	0.246939	5.93893	0.0331414	0.120356	4.64808	-0.593247	10.1658	0.0842668	0.211993	2.41139	-0.890977	5.8238	0.15497	0.620641	0.116442	-0.315303	0.550057	0.597838	0.914608	0.63035	-0.14919	1.41597	0.114506	0.656485	-0.0201514	-0.535042	0.497405	0.939057	0.974321
PC ae C38:3	0.544818	-0.147822	1.24226	0.12391	0.328838	1.19248	0.0970078	2.29995	0.0337867	0.0863438	0.121999	-0.774174	1.02626	0.790539	0.987407	2.9295	-0.466907	6.44181	0.092173	0.215591	3.66259	-2.68981	10.4297	0.265904	0.470446	2.64245	-1.34637	6.79255	0.197878	0.650171	0.196668	-0.327169	0.723258	0.462824	0.912809	0.360298	-0.602083	1.332	0.465094	0.799992	0.187439	-0.436056	0.814838	0.556901	0.974321
PC ae C38:4	0.642775	-0.0526531	1.34304	0.0705824	0.231913	0.93579	-0.232754	2.11802	0.118209	0.209139	0.524214	-0.344355	1.40035	0.238338	0.744996	0.920887	-2.38975	4.34382	0.590318	0.74058	0.973833	-5.60243	8.00823	0.778127	0.852235	0.903633	-2.89985	4.8561	0.646561	0.849766	-0.0079983	-0.5263	0.513004	0.975944	0.99349	0.413284	-0.614233	1.45142	0.432634	0.787479	-0.130997	-0.73081	0.47244	0.669979	0.974321
PC ae C38:5	0.257891	-0.4283	0.94881	0.46258	0.654993	1.04809	-0.189181	2.30069	0.0984095	0.181074	-0.0575015	-0.883243	0.775119	0.891981	0.987407	1.24768	-1.99943	4.60238	0.456224	0.649061	1.42346	-5.53799	8.89793	0.697144	0.79509	1.2009	-2.4446	4.98263	0.523988	0.796215	-0.0606596	-0.568351	0.449624	0.815442	0.971545	0.448773	-0.636297	1.54569	0.419793	0.787479	-0.155473	-0.728747	0.421111	0.596667	0.974321
PC ae C38:6	0.308438	-0.457991	1.08077	0.431589	0.63361	1.40934	0.0998207	2.736	0.0358274	0.0898942	-0.218286	-1.16286	0.735312	0.652732	0.940591	2.23468	-1.44747	6.0544	0.238103	0.449393	3.16771	-4.32968	11.2526	0.418585	0.614519	1.94686	-2.24636	6.31994	0.368769	0.743207	0.219706	-0.353389	0.796096	0.453504	0.912809	0.802917	-0.34731	1.96642	0.173197	0.656485	0.10647	-0.552307	0.76961	0.752247	0.974321
PC ae C40:1	0.62939	0.220079	1.04037	0.00265156	0.0365915	1.13328	0.496496	1.7741	0.000559312	0.0110264	0.315412	-0.218747	0.85243	0.248332	0.744996	4.20383	2.17046	6.27766	4.76033e-05	0.00328463	5.40649	1.58806	9.36846	0.00553882	0.0509571	3.7262	1.33429	6.17456	0.00225668	0.155711	-0.0159434	-0.32524	0.294313	0.919687	0.983748	0.317477	-0.242178	0.880272	0.267824	0.671995	-0.11419	-0.483798	0.256791	0.546137	0.974321
PC ae C40:2	-0.0194119	-0.478166	0.441457	0.934086	0.969132	0.444253	-0.360491	1.2555	0.281169	0.380405	-0.220785	-0.780629	0.342217	0.441786	0.846756	-0.0159688	-2.18412	2.20024	0.988613	0.99583	1.75009	-2.85591	6.57448	0.463561	0.658961	-0.51995	-2.96511	1.98683	0.681604	0.887372	0.103657	-0.238435	0.446923	0.55328	0.914608	0.385376	-0.324488	1.1003	0.289081	0.696623	0.0490952	-0.340881	0.440597	0.805553	0.974321
PC ae C40:3	0.128203	-0.182121	0.439492	0.418816	0.63361	0.697232	0.185189	1.21189	0.00805961	0.0411935	-0.194017	-0.583044	0.196532	0.330321	0.803782	0.733311	-0.759517	2.2486	0.337868	0.523885	2.53825	-0.451558	5.61785	0.098057	0.225399	0.1276	-1.58817	1.87329	0.885096	0.960133	0.0479235	-0.185154	0.281546	0.687364	0.934094	0.146122	-0.304074	0.59835	0.525866	0.834132	0.0573588	-0.213555	0.329008	0.678704	0.974321
PC ae C40:4	0.258162	-0.214702	0.733267	0.285504	0.525328	0.830521	0.0154911	1.65219	0.0468855	0.102702	0.00125367	-0.579968	0.585873	0.996639	0.996639	0.66256	-1.58663	2.96316	0.567007	0.72451	1.69671	-2.97537	6.59376	0.483816	0.661055	0.353795	-2.19994	2.97421	0.788418	0.935191	-0.142635	-0.494345	0.210318	0.428147	0.912809	0.248828	-0.466745	0.969545	0.497143	0.826576	-0.22748	-0.630364	0.177037	0.270613	0.974321
PC ae C40:5	0.0632549	-0.453365	0.582556	0.810843	0.87585	0.565443	-0.359383	1.49885	0.232758	0.338111	-0.144508	-0.769017	0.483932	0.651666	0.940591	1.46165	-1.00074	3.98528	0.247492	0.449393	0.612829	-4.59992	6.11041	0.822085	0.875051	1.69324	-1.08548	4.55001	0.235573	0.684326	-0.0663426	-0.449564	0.318354	0.735071	0.935259	0.220674	-0.592406	1.04041	0.596306	0.873364	-0.117188	-0.551173	0.31869	0.597933	0.974321
PC ae C40:6	0.108213	-0.519141	0.739524	0.736071	0.812623	0.357282	-0.70838	1.43438	0.513218	0.626762	-0.0259251	-0.805329	0.759603	0.948261	0.987407	1.50138	-1.5075	4.60219	0.33212	0.523885	-1.09822	-6.9936	5.17086	0.724995	0.813409	2.33466	-1.1366	5.92781	0.19068	0.64687	0.192374	-0.277812	0.664777	0.423557	0.912809	0.204688	-0.735448	1.15373	0.671079	0.877531	0.206434	-0.336507	0.752333	0.457337	0.974321
PC ae C42:1	0.163176	0.0171416	0.309423	0.0288665	0.142271	0.364949	0.145525	0.584853	0.00126268	0.0171967	0.0089452	-0.186642	0.204916	0.928683	0.987407	0.709556	-0.00912069	1.4334	0.0534264	0.153601	1.53715	0.245683	2.84525	0.0202458	0.0814533	0.335624	-0.52718	1.20591	0.447441	0.764692	-0.00404835	-0.115675	0.107703	0.943386	0.983748	0.0494945	-0.144525	0.243891	0.617758	0.873364	-0.00847551	-0.144314	0.127548	0.902798	0.974321
PC ae C42:2	0.109933	-0.112931	0.333294	0.334272	0.572184	0.437304	0.0968916	0.778875	0.0124167	0.0499052	-0.111078	-0.405183	0.183895	0.460489	0.870513	0.649591	-0.439655	1.75075	0.243927	0.449393	1.32279	-0.671331	3.35695	0.196185	0.386765	0.362025	-0.935838	1.67689	0.586628	0.817724	-0.0289229	-0.198636	0.141079	0.738719	0.935259	0.143072	-0.1578	0.444851	0.352594	0.753137	-0.0750034	-0.279393	0.129805	0.473029	0.974321
PC ae C42:3	0.117268	-0.133107	0.368271	0.359274	0.597348	0.666036	0.259132	1.07459	0.00149536	0.0171967	-0.200443	-0.515811	0.115925	0.214772	0.722316	1.41698	0.205248	2.64336	0.0221086	0.0871711	2.01896	-0.371228	4.4665	0.0996328	0.225399	1.20906	-0.193482	2.6313	0.0921819	0.620641	-0.0626838	-0.250866	0.125853	0.514605	0.912809	0.0588072	-0.298874	0.417772	0.747896	0.881644	-0.0630547	-0.282406	0.156779	0.574007	0.974321
PC ae C42:4	0.0791746	-0.224955	0.384231	0.610452	0.752164	0.612924	0.0917123	1.13685	0.0219434	0.0672932	-0.197272	-0.571294	0.178157	0.303247	0.789585	0.740419	-0.714066	2.21621	0.320531	0.523885	1.62693	-1.38582	4.73173	0.294177	0.493769	0.471674	-1.18399	2.15508	0.579153	0.817724	-0.0996124	-0.326411	0.127703	0.390439	0.912809	-0.0742613	-0.531361	0.384939	0.751063	0.881644	-0.070344	-0.33045	0.19044	0.596964	0.974321
PC ae C42:5	-0.0431509	-0.434144	0.349378	0.829185	0.887035	0.666928	-0.112879	1.45282	0.0951139	0.179804	-0.261472	-0.713377	0.19249	0.259148	0.745051	0.710944	-1.12168	2.57753	0.449919	0.646759	1.23734	-3.1933	5.87077	0.59062	0.734285	0.604812	-1.40047	2.65088	0.557521	0.801437	-0.183433	-0.469333	0.103289	0.210168	0.912809	0.186341	-0.496519	0.873887	0.59413	0.873364	-0.228842	-0.542726	0.0860324	0.154909	0.974321
PC ae C44:3	0.0172552	-0.0281285	0.0626595	0.45651	0.654993	0.0647006	0.00190143	0.127539	0.0446299	0.100966	-0.0309911	-0.0967498	0.0348109	0.35643	0.815705	-0.016338	-0.243939	0.211783	0.88829	0.939651	0.0475986	-0.321924	0.418491	0.801196	0.870591	-0.0556762	-0.345204	0.234693	0.706924	0.905693	-0.000885713	-0.0363474	0.0345886	0.960978	0.989664	0.0184517	-0.0374539	0.0743886	0.518394	0.833573	-0.00671208	-0.0524073	0.039004	0.773632	0.974321
PC ae C44:4	0.0602295	-0.0802963	0.200953	0.401373	0.615438	0.241273	0.0151306	0.467926	0.0375437	0.0908953	-0.0483402	-0.228001	0.131644	0.598651	0.940591	0.445577	-0.234205	1.12999	0.199896	0.394081	0.825444	-0.485975	2.15414	0.219549	0.420802	0.305779	-0.48833	1.10622	0.451962	0.764692	-0.0490758	-0.15508	0.0570414	0.364919	0.912809	0.0101385	-0.189455	0.210131	0.920847	0.955466	-0.056755	-0.181513	0.0681589	0.373555	0.974321
PC ae C44:5	-0.141661	-0.525782	0.243943	0.471227	0.654993	0.605906	-0.156551	1.37419	0.120894	0.210839	-0.380215	-0.824781	0.0663438	0.095825	0.647381	-0.249599	-2.03839	1.57185	0.78673	0.892948	0.0670725	-4.21628	4.54197	0.976058	0.989503	-0.31477	-2.27613	1.68595	0.755993	0.929212	-0.15079	-0.432179	0.131395	0.295079	0.912809	0.143857	-0.523994	0.816193	0.674045	0.877531	-0.179018	-0.488327	0.131253	0.258476	0.974321
PC ae C44:6	-0.0561988	-0.399726	0.288513	0.749074	0.820414	0.668901	0.0162987	1.32576	0.0455951	0.101486	-0.320918	-0.724316	0.0841189	0.121064	0.647381	0.544564	-1.07396	2.18957	0.512147	0.680348	0.165878	-3.52447	3.99738	0.931103	0.966107	0.631806	-1.16299	2.45919	0.493134	0.796215	1.8038e-05	-0.253061	0.25374	0.999889	0.999889	0.217282	-0.354915	0.792764	0.458181	0.799992	-0.0143771	-0.295352	0.26739	0.920281	0.974321
Sphingolipids
SM C16:0	0.228806	-0.4271	0.889033	0.495316	0.669841	1.42579	0.277277	2.58745	0.0155377	0.053605	-0.373054	-1.16983	0.430142	0.362157	0.815705	1.01756	-2.0948	4.22885	0.526273	0.680348	3.60187	-3.02501	10.6816	0.29505	0.493769	0.28315	-3.21683	3.9097	0.876109	0.960133	-0.0731149	-0.56054	0.416699	0.769487	0.951168	-0.188851	-1.18675	0.819128	0.712641	0.878076	0.04142	-0.514614	0.600561	0.884288	0.974321
SM C16:1	0.333581	-0.301554	0.972761	0.304405	0.538908	1.13274	-0.0350838	2.31421	0.0585005	0.124201	-0.012839	-0.770652	0.750761	0.973629	0.987407	2.60191	-0.434353	5.73076	0.0942867	0.21686	8.17913	1.22711	15.6086	0.0211218	0.0814533	1.22724	-2.11876	4.68763	0.477332	0.784188	-0.0913172	-0.559498	0.379068	0.70318	0.934094	-0.117169	-1.13417	0.910297	0.822526	0.908069	-0.0386677	-0.56508	0.490531	0.885917	0.974321
SM C18:0	-0.0525411	-0.778181	0.678405	0.887626	0.935057	0.168567	-1.05396	1.4062	0.788291	0.830413	-0.18181	-1.08713	0.731794	0.695657	0.941183	-0.732519	-4.14312	2.79943	0.680361	0.830883	0.804386	-6.07323	8.18561	0.824323	0.875051	-1.22683	-5.12364	2.83004	0.548119	0.796215	-0.178047	-0.721523	0.368404	0.52255	0.912809	-0.234677	-1.31085	0.853231	0.671487	0.877531	-0.142124	-0.771704	0.491449	0.659633	0.974321
SM C18:1	0.0413912	-0.652048	0.73967	0.907205	0.948442	-0.0783801	-1.27053	1.12817	0.898218	0.918179	0.0916548	-0.764318	0.955011	0.834501	0.987407	0.33879	-2.94241	3.73092	0.842031	0.922078	2.75581	-4.08963	10.0898	0.440285	0.639571	-0.382948	-4.09313	3.47076	0.843041	0.953604	-0.142964	-0.660006	0.376769	0.58929	0.914608	-0.262596	-1.31357	0.799568	0.627025	0.874035	-0.113137	-0.706859	0.484135	0.709964	0.974321
SM C20:2	0.0391984	-0.123958	0.202621	0.638088	0.759104	0.0280709	-0.214775	0.271508	0.821145	0.85847	0.0397439	-0.18217	0.262151	0.725989	0.963331	-0.135085	-0.934473	0.670752	0.741762	0.867484	-0.405478	-1.79978	1.00862	0.572654	0.724245	-0.00400732	-0.979189	0.980778	0.993609	0.995486	0.0914101	-0.0339448	0.216922	0.153485	0.912809	0.0391519	-0.176395	0.255164	0.722356	0.881644	0.117211	-0.0370711	0.271731	0.137325	0.974321
SM C24:0	0.860857	0.128782	1.59828	0.0214111	0.130836	2.39591	1.12047	3.68743	0.000264616	0.00912924	0.076172	-0.812774	0.973085	0.867247	0.987407	5.80386	2.2046	9.52987	0.0014733	0.0301895	14.0815	6.12493	22.6345	0.000423055	0.0145954	3.49697	-0.488864	7.64246	0.0870346	0.620641	0.138986	-0.403361	0.684287	0.616366	0.914608	-0.00951058	-1.10944	1.10266	0.986567	0.986567	0.287922	-0.331268	0.910959	0.363438	0.974321
SM C24:1	0.226384	-0.535416	0.994018	0.561515	0.710908	1.17273	-0.130549	2.49302	0.0792255	0.153988	-0.284001	-1.22338	0.664309	0.556238	0.940591	-0.252836	-3.83039	3.45781	0.891988	0.939651	4.54743	-2.99714	12.6788	0.245595	0.451895	-1.70065	-5.72426	2.49468	0.421623	0.764692	0.15815	-0.411561	0.73112	0.587352	0.914608	0.0975694	-1.04177	1.25002	0.867523	0.935298	0.245768	-0.410721	0.906585	0.464443	0.974321
SM C26:0	0.0189753	-0.0274105	0.0653825	0.42309	0.63361	0.0737154	0.0124128	0.135056	0.0192696	0.0604364	-0.0569701	-0.127742	0.0138516	0.115636	0.647381	0.235261	-0.000902293	0.471982	0.0513107	0.151655	0.57498	0.216553	0.93469	0.00183904	0.0281987	-0.0229299	-0.335269	0.290388	0.885848	0.960133	0.0138888	-0.0228685	0.0506597	0.459266	0.912809	0.00856082	-0.0461555	0.0633071	0.759421	0.881644	0.0285922	-0.0206272	0.0778359	0.255604	0.974321
SM C26:1	-0.0374115	-0.13674	0.0620158	0.460956	0.654993	0.0214941	-0.129376	0.172593	0.780446	0.828473	-0.083355	-0.216156	0.0496229	0.219835	0.722316	-0.157023	-0.642162	0.330484	0.527386	0.680348	0.219452	-0.653052	1.09962	0.62358	0.741845	-0.32637	-0.909686	0.260381	0.27564	0.713086	0.0197683	-0.0561903	0.0957847	0.610262	0.914608	0.0218875	-0.111883	0.155837	0.748845	0.881644	0.0250201	-0.0673172	0.117443	0.595778	0.974321
SM (OH) C14:1	0.419966	-0.21019	1.0541	0.192433	0.406927	1.31253	0.0466418	2.59444	0.0431615	0.0992714	0.138525	-0.588912	0.871284	0.709987	0.951245	1.66643	-1.28694	4.70816	0.272335	0.469779	5.00768	-2.30901	12.8724	0.186006	0.372013	1.01411	-2.19358	4.32701	0.540325	0.796215	0.131147	-0.328962	0.593379	0.577246	0.914608	0.443339	-0.661129	1.56009	0.433684	0.787479	0.106131	-0.399009	0.613832	0.681312	0.974321
SM (OH) C16:1	0.095376	-0.425338	0.618813	0.720285	0.808125	0.394555	-0.567353	1.36577	0.423516	0.53132	-0.0265428	-0.648151	0.598955	0.933559	0.987407	0.205283	-2.2377	2.70931	0.870695	0.931441	1.06405	-4.3663	6.80275	0.707506	0.800294	-0.00796887	-2.72931	2.7895	0.995486	0.995486	0.125984	-0.259203	0.512658	0.522278	0.912809	0.188848	-0.657317	1.04222	0.663207	0.877531	0.126512	-0.305959	0.56086	0.567315	0.974321
SM (OH) C22:1	0.891409	0.177924	1.60997	0.0145132	0.102615	1.95705	0.695146	3.23477	0.00254239	0.019803	0.382131	-0.482648	1.25442	0.388112	0.820672	4.42104	0.953754	8.00742	0.0123088	0.0704203	11.2348	3.53942	19.5021	0.00392028	0.0416153	2.57804	-1.26559	6.5713	0.192186	0.64687	0.225325	-0.302386	0.75583	0.403704	0.912809	0.27848	-0.817107	1.38617	0.620215	0.873364	0.278005	-0.322405	0.882031	0.365455	0.974321
SM (OH) C22:2	0.6503	0.0351226	1.26926	0.0386481	0.169255	1.21083	0.0559558	2.37903	0.0408902	0.0972905	0.435522	-0.293327	1.1697	0.242913	0.744996	2.54648	-0.383109	5.56223	0.0895982	0.213182	8.06834	1.20478	15.3974	0.0212487	0.0814533	1.26496	-1.94859	4.58383	0.445318	0.764692	0.31563	-0.136937	0.770249	0.172477	0.912809	0.481662	-0.528755	1.50234	0.352301	0.753137	0.304357	-0.20135	0.812626	0.239335	0.974321
SM (OH) C24:1	0.287016	0.0359705	0.538691	0.0253468	0.139914	0.523235	0.104947	0.943271	0.0148708	0.053605	0.137258	-0.17738	0.452889	0.393466	0.820672	1.31284	0.0986794	2.54173	0.0343819	0.121058	3.98488	1.53321	6.49574	0.00149502	0.0281987	0.429486	-0.958124	1.83654	0.546354	0.796215	0.174359	-0.0138947	0.362967	0.0699829	0.910498	0.0488372	-0.319073	0.418105	0.795261	0.899557	0.236967	0.0182216	0.456192	0.034333	0.810319
Hexoses
Hexoses	-0.823973	-1.53147	-0.111389	0.023833	0.13704	-1.14252	-2.26477	-0.0073734	0.0496123	0.106977	-0.491629	-1.40145	0.426589	0.293572	0.779096	-0.459774	-3.8607	3.06146	0.795087	0.892948	-6.42131	-12.448	0.0202762	0.0517194	0.155158	1.84436	-2.21149	6.06843	0.378592	0.746367	0.14299	-0.397129	0.686037	0.604743	0.914608	1.14444	0.127928	2.17128	0.0280897	0.646063	-0.27864	-0.912559	0.359334	0.391622	0.974321
Abbreviations: %, percentage; adh, adherence; CI, confidence interval; conc, concentration; h, hours; non-adh, non-adherence; wk, weeks.
For an explanation of abbreviated metabolite names, see Supplementary Table 1.
a Analyzed with multivariable linear mixed regression models analyzing associations of the physical activity variables as the main independent variables and as dependent variables the batch-adjusted metabolite residuals (see Methods), with a separate model for each metabolite. Models were adjusted for: sex; age (y; continuous), time since treatment (per 6 months; continuous), centre (Maastricht U…
b The percentage difference in metabolite concentrations was calculated by substracting the exponent of the obtained regression coefficient from 1 and multiplying this outcome with 100, since metabolite concentrations were ln-transformed.
